# Supplementary material for: Tempo and Mode of Gene Duplication in Mammalian Ribosomal Protein Evolution
Source: PLoS One. 2014 Nov 4;9(11):e111721. doi: 10.1371/journal.pone.0111721 (PMC4219774; doi:10.1371/journal.pone.0111721)
Supplement: Table S1 — Table representing all our RP gene duplicates in 8 mammalian genomes and outgroup chicken. The clade_num represents the syntenic relationships between gene duplicates. (XLSX) [file pone.0111721.s008.xlsx]

## Sheet: master_table (2)
Table S1 - Table representing all our RP gene duplicates in 8 mammalian genomes and outgroup chicken. The clade_num represents the syntenic relationships between gene duplicates.
age	clade_num	family	org	chr	strand	Ka	Ks	Ka_Ks	P_Value	dup_type	EST	gene_match
rat	ind48	RPS19	rat	chr7	-	0.118202	0.202549	0.583575	0.0714375	RPG	NO	0
rat	ind49	RPS19	rat	chr7	-	0.0123305	0.0780478	0.157987	0.00229223	RT-RP	NO	ENSRNOG00000031474
rat	ind42	RPS19	rat	chr2	-	1.21035	2.09994	0.576375	0.144137	RPG	NO	0
rat	ind43	RPS19	rat	chr2	-	0.182544	0.220063	0.829509	0.446445	RPG	NO	0
rat	ind40	RPS19	rat	chr2	-	0.195187	0.225441	0.865802	0.553181	RPG	NO	0
rat	ind46	RPS19	rat	chr1	-	0.0189898	0.0487069	0.38988	0.125097	RPG	NO	0
rat	ind47	RPS19	rat	chr1	-	0.333819	0.375436	0.88915	0.52423	RPG	NO	0
rodent	Clade13	RPS19	rat	chr5	+	0.393648	0.891442	0.441586	0.00285983	RPG	NO	0
mouse	ind74	RPS19	mouse	chr4	-	0.0234432	0.0714469	0.328121	0.0645266	RPG	NO	0
mouse	ind73	RPS19	mouse	chr2	-	0.0151917	0.0840652	0.180713	0.00647825	RPG	NO	0
mouse	ind72	RPS19	mouse	chr5	-	0.139827	0.227032	0.615893	0.106646	RPG	NO	0
mouse	ind71	RPS19	mouse	chr10	-	0.0943768	0.161389	0.58478	0.147723	RPG	NO	0
mouse	ind70	RPS19	mouse	chr10	-	0.0329818	0.121687	0.271038	0.00554416	RPG	NO	0
chimp	ind79	RPS19	chimp	chr11	-	0	0	0	0	RT-RP	NO	0
primate	Clade8	RPS19	human	chr9	-	0.367109	0.603892	0.607904	0.0255039	RPG	NO	0
primate	Clade8	RPS19	monkey	chr15	-	0.395665	0.577033	0.685688	0.170775	RPG	NO	0
primate	Clade8	RPS19	chimp	chr9	-	0.436569	0.396804	1.10021	0.827616	RPG	NO	0
primate	Clade3	RPS19	human	chr20	+	0.168688	0.22659	0.744465	0.288991	RPG	NO	0
primate	Clade3	RPS19	chimp	chr20	+	0.164851	0.201614	0.817653	0.443646	RPG	NO	0
primate	Clade2	RPS19	human	chr5	+	0.214417	0.334313	0.641366	0.0672836	RPG	NO	0
primate	Clade2	RPS19	monkey	chr6	+	0.131791	0.255359	0.516099	0.0146688	RPG	NO	ENSMMUG00000030118
primate	Clade2	RPS19	chimp	chr5	-	0.239205	0.318623	0.750746	0.214555	RPG	NO	0
primate	Clade7	RPS19	human	chr10	-	0.0865161	0.158148	0.547059	0.0816645	RPG	NO	0
primate	Clade7	RPS19	monkey	chr9	-	0.142221	0.265149	0.536379	0.0260258	RPG	NO	0
primate	Clade7	RPS19	chimp	chr10	-	0.0934035	0.12286	0.760241	0.435461	RPG	NO	0
primate	Clade5	RPS19	human	chr1	+	0.186272	0.337551	0.551834	0.0190772	RPG	NO	0
primate	Clade5	RPS19	monkey	chr1	+	0.0600642	0.10489	0.572642	0.17474	RPG	NO	0
primate	Clade5	RPS19	chimp	chr1	-	0.16433	0.291773	0.563212	0.0452358	RPG	NO	0
primate	Clade4	RPS19	human	chr6	-	0.0948324	0.143951	0.658782	0.183871	RPG	NO	0
primate	Clade4	RPS19	monkey	chr4	+	0.206975	0.325169	0.636516	0.0882942	RPG	NO	0
primate	Clade4	RPS19	chimp	chr6	-	0.0984446	0.132045	0.745539	0.343384	RPG	NO	0
mouse	ind63	RPS19	mouse	chr8	+	0.0584563	0.180443	0.32396	0.00312196	RPG	NO	0
mouse	ind65	RPS19	mouse	chr15	+	0.0904017	0.128763	0.702077	0.375777	RPG	NO	0
dog	ind99	RPS19	cow	chr21	-	0.214389	0.460319	0.46574	0.000909054	RPG	NO	0
dog	ind98	RPS19	cow	chr16	-	0.175271	0.347955	0.503718	0.115562	RPG	NO	0
dog	ind95	RPS19	cow	chr8	+	0.260058	0.484647	0.536592	0.00643407	RPG	NO	0
cow	ind94	RPS19	dog	chr11	-	0.0466489	0.0735197	0.634509	0.328531	RT-RP	NO	0
dog	ind97	RPS19	cow	chr18	-	0.0510645	0.105845	0.482448	0.0436979	RPG	NO	0
dog	ind96	RPS19	cow	chr11	+	0.58078	1.15617	0.502333	0.00681428	RPG	NO	0
cow	ind91	RPS19	dog	chrX	-	0.191675	0.536362	0.357361	0.00107269	RPG	NO	0
cow	ind90	RPS19	dog	chrX	-	0.18584	0.180021	1.03232	1	RPG	NO	0
cow	ind93	RPS19	dog	chr9	-	0.207595	0.349872	0.593346	0.0383193	RPG	NO	0
cow	ind92	RPS19	dog	chr3	-	0.292271	0.391523	0.746497	0.167937	RPG	NO	ENSCAFG00000010775
rat	ind15	RPS19	rat	chr2	+	0.17619	0.208892	0.843451	0.54745	RPG	NO	ENSRNOG00000011528
rat	ind14	RPS19	rat	chr2	+	0.993937	0	0	0.0108514	RPG	NO	0
rat	ind17	RPS19	rat	chr1	+	0.11198	0.164802	0.679483	0.163198	RPG	NO	0
rat	ind16	RPS19	rat	chr1	+	0.00614563	0	0	0	RT-RP	NO	ENSRNOG00000009861
rat	ind11	RPS19	rat	chr16	+	0.128519	0.116995	1.0985	0.860736	RPG	NO	0
rat	ind10	RPS19	rat	chr17	+	0.00306002	0.00935718	0.327024	0.603695	RT-RP	NO	ENSRNOG00000018471
rat	ind19	RPS19	rat	chrX	+	0.179486	0.19151	0.937213	0.763211	RPG	NO	0
rat	ind18	RPS19	rat	chrX	+	0.0777398	0.165786	0.468917	0.0208714	RPG	NO	0
rodent	Clade28	RPS19	rat	chr8	+	0.911992	0	0	0.052479	RPG	NO	0
cow	ind88	RPS19	dog	chr22	-	0.0950007	0.125131	0.75921	0.361539	RPG	NO	0
cow	ind89	RPS19	dog	chr27	-	0.0350183	0.0260309	1.34526	0.763123	RPG	NO	0
cow	ind86	RPS19	dog	chr11	+	0.190413	0.1309	1.45465	0.24093	RPG	NO	0
cow	ind87	RPS19	dog	chr19	+	0.188803	0.249249	0.757488	0.287781	RPG	NO	0
cow	ind84	RPS19	dog	chrX	+	0.114951	0.272068	0.422507	0.00160511	RPG	NO	ENSCAFG00000014423
cow	ind85	RPS19	dog	chr25	+	0.118352	0.115992	1.02035	1	RPG	NO	0
cow	ind82	RPS19	dog	chr12	+	0.356551	0.380663	0.936659	0.876741	RPG	NO	0
cow	ind83	RPS19	dog	chr4	+	0.211825	0.272442	0.777505	0.34718	RPG	NO	0
cow	ind80	RPS19	dog	chr10	+	0.437264	0.627945	0.696342	0.148952	RPG	NO	0
cow	ind81	RPS19	dog	chr21	+	0.27322	0.471686	0.57924	0.00885885	RPG	NO	0
mouse	Clade57	RPS19	mouse	chr14	+	0.034559	0.0872113	0.396267	0.0582189	RPG	NO	ENSMUSG00000072548
mouse	Clade57	RPS19	mouse	chr14	+	0.034559	0.0872113	0.396267	0.0582189	RPG	NO	ENSMUSG00000071476
rodent	Clade52	RPS19	rat	chr8	-	0.181175	0.270031	0.670943	0.139988	RPG	NO	0
rodent	Clade52	RPS19	mouse	chr9	-	0.317578	0.444353	0.714698	0.161228	RPG	NO	0
rodent	Clade51	RPS19	rat	chr3	-	1.35501	1.32208	1.02491	0.88415	RPG	NO	0
rat	ind33	RPS19	rat	chr6	-	0.122093	0.160009	0.763035	0.301849	RT-RP	NO	ENSRNOG00000034203
rat	ind32	RPS19	rat	chr17	-	0.0679826	0.0450386	1.50943	0.481212	RPG	NO	0
rat	ind31	RPS19	rat	chr17	-	0.114617	0.145261	0.789037	0.378558	RPG	NO	0
rat	ind30	RPS19	rat	chr20	-	0.27729	0.371514	0.746378	0.301911	RPG	NO	0
rat	ind37	RPS19	rat	chr10	-	0.849035	1.01729	0.834604	0.437872	RPG	NO	0
rat	ind36	RPS19	rat	chr10	-	0.113967	0.197179	0.577988	0.0821482	RPG	NO	ENSRNOG00000003303
rat	ind35	RPS19	rat	chr10	-	0.0247537	0.0585934	0.422465	0.105784	RT-RP	NO	ENSRNOG00000032482
rat	ind39	RPS19	rat	chr12	-	0.111213	0.180468	0.616251	0.19476	RPG	NO	ENSRNOG00000039878
rat	ind38	RPS19	rat	chr14	-	0.0782588	0.0854398	0.915953	0.646728	RT-RP	NO	ENSRNOG00000025227
opossum	ind103	RPS19	opossum	chr1	+	0.867208	2.1816	0.39751	0.0803248	RPG	NO	0
rodent	Clade41	RPS19	mouse	chr3	-	0.168833	0.302173	0.558731	0.435643	RPG	NO	0
rodent	Clade41	RPS19	rat	chr2	-	0.184468	0.383798	0.480639	0.00727692	RPG	NO	0
rodent	Clade41	RPS19	rat	chr2	-	0.259051	0.895442	0.289299	0.228342	RPG	NO	0
opossum	ind106	RPS19	opossum	chr2	-	0.887259	1.93544	0.458427	0.0874408	RPG	NO	0
opossum	ind107	RPS19	opossum	chr2	-	1.11184	1.84037	0.60414	0.0886834	RPG	NO	0
opossum	ind105	RPS19	opossum	chr5	-	1.05672	0	0	0.000221509	RPG	NO	0
rat	ind29	RPS19	rat	chr11	+	0.774044	1.35319	0.572013	0.0382088	RPG	NO	0
rat	ind24	RPS19	rat	chr3	+	0.240959	0.422393	0.570463	0.0155718	RPG	NO	0
rat	ind26	RPS19	rat	chr9	+	0.203911	0.366916	0.555742	0.0168798	RPG	NO	0
rat	ind27	RPS19	rat	chr8	+	0.360601	0.391223	0.921726	0.829359	RPG	NO	0
rat	ind20	RPS19	rat	chrX	+	0.0186249	0.100991	0.184422	0.00111648	RPG	NO	ENSRNOG00000005430
rat	ind21	RPS19	rat	chrX	+	0.166704	0.306263	0.544318	0.0265149	RPG	NO	0
rat	ind22	RPS19	rat	chr7	+	0.00309113	0	0	0	RPG	NO	0
rat	ind23	RPS19	rat	chr7	+	0.0543154	0.10837	0.501205	0.109822	RT-RP	NO	ENSRNOG00000033146
monkey	ind6	RPS19	monkey	chr18	-	0.109229	0.150289	0.726798	0.377577	RPG	NO	0
dog	ind100	RPS19	cow	chr4	-	0.4877	0.576643	0.845758	0.512764	RPG	NO	0
dog	ind101	RPS19	cow	chr9	-	0.00923133	0.00931555	0.990959	0.796805	RT-RP	NO	ENSBTAG00000023792
rat	ind9	RPS19	rat	chr17	+	1.04693	0	0	0.0188322	RPG	NO	0
hominoid	Clade78	RPS19	chimp	chr14	-	0.0375861	0.0886278	0.424089	0.0653805	RT-RP	NO	ENSPTRG00000006253
hominoid	Clade78	RPS19	human	chr14	-	0.0407606	0.0994969	0.409667	0.0437052	RT-RP	YES	ENSG00000129515
mouse	ind59	RPS19	mouse	chr12	+	0	0.0229463	0	0	RPG	YES	ENSMUSG00000021275
rat	ind50	RPS19	rat	chr7	-	0.0570158	0.132349	0.430798	0.0290084	RPG	NO	0
rat	ind53	RPS19	rat	chr15	-	0.0847623	0.145229	0.583648	0.115608	RPG	NO	0
rat	ind54	RPS19	rat	chr15	-	0.0554942	0.0746068	0.743822	0.474136	RPG	NO	ENSRNOG00000013292
mouse	ind56	RPS19	mouse	chr18	+	0.0313378	0.118844	0.263689	0.00284107	RPG	NO	ENSMUSG00000072528
mouse	Clade61	RPS19	mouse	chrX	+	0.175982	0.325461	0.540716	0.0256679	RPG	NO	0
mouse	Clade61	RPS19	mouse	chrX	+	0.249254	0.364384	0.684044	0.140769	RPG	NO	0
laurasiatheria	Clade86	RPS4X	dog	chr1	-	0.237904	0.345928	0.687728	0.523097	RPG	NO	0
laurasiatheria	Clade86	RPS4X	cow	chr8	+	0.231932	0.506883	0.457564	0.13004	RPG	NO	0
mouse	ind49	RPS4X	mouse	chr18	+	0.101362	0.155162	0.653267	0.0982872	RPG	NO	0
rat	ind42	RPS4X	rat	chr14	-	0.398517	0.713659	0.558414	0.211832	RPG	NO	0
rat	ind43	RPS4X	rat	chr5	-	0.189216	0.37118	0.509769	0.000355655	RPG	NO	0
rat	ind40	RPS4X	rat	chr10	-	0.237407	0.39128	0.606744	0.00696352	RPG	NO	0
rat	ind46	RPS4X	rat	chr13	-	0.228166	0.38212	0.597107	0.0107876	RPG	NO	0
rat	ind47	RPS4X	rat	chr4	-	0	0	0	0	RT-RP	NO	ENSRNOG00000029574
rat	ind44	RPS4X	rat	chr5	-	0.0604857	0.0860855	0.702624	0.388148	RPG	NO	ENSRNOG00000037034
primate	Clade13	RPS4X	human	chr12	+	0.313309	0.484293	0.646941	0.0188234	RPG	NO	0
primate	Clade13	RPS4X	monkey	chr11	+	1.02909	2.1156	0.486427	0.0102759	RPG	NO	0
primate	Clade13	RPS4X	chimp	chr12	+	0.249403	0.478433	0.521291	0.00156026	RPG	NO	0
primate	Clade12	RPS4X	human	chr8	+	0.201085	0.529127	0.380032	5.92883e-08	RPG	NO	0
primate	Clade12	RPS4X	monkey	chr8	+	0.141352	0.401994	0.351626	1.02963e-06	RPG	NO	ENSMMUG00000005657
primate	Clade12	RPS4X	chimp	chr8	+	0.202939	0.510838	0.397266	3.28287e-07	RPG	NO	0
primate	Clade17	RPS4X	human	chr17	-	0.147633	0.271567	0.543633	0.00323307	RPG	NO	ENSG00000141252
primate	Clade17	RPS4X	monkey	chr16	-	0.513911	0.621025	0.827521	0.310854	RPG	NO	ENSMMUG00000003042
primate	Clade17	RPS4X	chimp	chr17	-	0.153497	0.264906	0.579438	0.00706487	RPG	NO	ENSPTRG00000008507
primate	Clade16	RPS4X	human	chr18	+	0.144879	0.274181	0.528404	0.0025479	RPG	NO	0
primate	Clade16	RPS4X	monkey	chr18	-	0.113263	0.230717	0.490916	0.00341639	RPG	NO	ENSMMUG00000022130
primate	Clade16	RPS4X	chimp	chr18	-	0.139814	0.259564	0.538649	0.00456121	RPG	NO	0
primate	Clade15	RPS4X	human	chr16	-	0.183177	1.10104	0.166368	4.45852e-27	RPG	NO	0
primate	Clade15	RPS4X	monkey	chr20	-	0.200779	1.48187	0.13549	1.74978e-32	RPG	NO	0
primate	Clade15	RPS4X	chimp	chr16	-	0.191827	1.12471	0.170557	2.08321e-26	RPG	NO	0
cow	ind77	RPS4X	dog	chr32	-	0.131291	0.293784	0.446897	0.000100347	RPG	NO	0
cow	ind76	RPS4X	dog	chr17	-	0.226416	0.425124	0.532589	0.000436566	RPG	NO	0
cow	ind75	RPS4X	dog	chr20	-	0.0595301	0.116133	0.512605	0.0298704	RPG	NO	0
cow	ind74	RPS4X	dog	chr31	+	0.177842	0.275245	0.646124	0.024436	RPG	NO	0
dog	ind102	RPS4X	cow	chr3	+	0.0349726	0.0471364	0.741945	0.372806	RPG	NO	0
cow	ind72	RPS4X	dog	chr3	+	0.174255	0.310513	0.561184	0.00345355	RPG	NO	0
dog	ind100	RPS4X	cow	chr4	+	0.0267622	0.141036	0.189754	0.0257493	RPG	NO	ENSBTAG00000037423
cow	ind70	RPS4X	dog	chr36	+	0.200985	0.382925	0.524869	0.000499216	RPG	NO	0
cow	ind79	RPS4X	dog	chr29	-	0.0290964	0.0439697	0.661737	0.342773	RPG	NO	0
primate	Clade9	RPS4X	human	chr1	+	0.260957	0.54438	0.479366	2.59323e-05	RPG	NO	0
primate	Clade9	RPS4X	monkey	chr1	+	0.221307	0.399838	0.553493	0.000873362	RPG	NO	0
primate	Clade9	RPS4X	chimp	chr1	+	0.25341	0.490448	0.51669	0.000192331	RPG	NO	0
primate	Clade8	RPS4X	human	chr6	+	0.14632	0.143015	1.02311	1	RPG	NO	0
primate	Clade8	RPS4X	monkey	chr4	+	0.171132	0.130225	1.31413	0.275558	RPG	NO	0
primate	Clade8	RPS4X	chimp	chr6	+	0.140938	0.143101	0.984883	0.89881	RPG	NO	0
primate	Clade3	RPS4X	human	chr18	+	0.261916	0.509911	0.513651	0.000112403	RPG	NO	0
primate	Clade3	RPS4X	monkey	chr18	+	0.239612	0.386632	0.619744	0.00841456	RPG	NO	0
primate	Clade3	RPS4X	chimp	chr18	+	0.234954	0.483179	0.486267	4.35532e-05	RPG	NO	0
primate	Clade2	RPS4X	human	chr13	+	0.0683131	0.149544	0.456811	0.00448421	RPG	NO	0
primate	Clade2	RPS4X	monkey	chr17	+	0.113946	0.20179	0.564677	0.0131156	RPG	NO	0
primate	Clade2	RPS4X	chimp	chr13	+	0.066145	0.162873	0.406113	0.000922263	RPG	NO	0
primate	Clade5	RPS4X	monkey	chr14	+	0.0682899	0.079725	0.856568	0.608988	RPG	NO	ENSMMUG00000018443
primate	Clade5	RPS4X	human	chr11	-	0.136065	0.232779	0.584524	0.0134061	RPG	NO	0
primate	Clade4	RPS4X	human	chr5	+	0.0379052	0.0981335	0.386261	0.00573943	RPG	NO	0
primate	Clade4	RPS4X	monkey	chr6	+	0.0664175	0.112312	0.591368	0.0735889	RPG	NO	0
primate	Clade4	RPS4X	chimp	chr5	-	0.0431487	0.0987222	0.437072	0.0136847	RPG	NO	0
dog	ind109	RPS4X	cow	chrX	-	0.0386522	0.0581289	0.664939	0.270904	RT-RP	NO	ENSBTAG00000040566
mouse	ind60	RPS4X	mouse	chr7	-	0.0255237	0.0493991	0.516684	0.141421	RT-RP	NO	0
mouse	ind61	RPS4X	mouse	chr7	-	0.0890579	1.63523	0.054462	0	RT-RP	YES	ENSMUSG00000046411
opossum	ind116	RPS4X	opossum	chr1	+	0.2995	0.915345	0.327199	4.80566e-07	RPG	NO	0
dog	ind111	RPS4X	cow	chr3	-	0.0349726	0.0471364	0.741945	0.372806	RPG	NO	ENSBTAG00000003586
dog	ind110	RPS4X	cow	chr7	-	0.00677959	0.0271783	0.249448	0.0713338	RT-RP	NO	ENSBTAG00000031205
cow	ind66	RPS4X	dog	chr12	+	0.163675	0.408649	0.400527	1.7802e-05	RPG	NO	0
cow	ind67	RPS4X	dog	chr4	+	0.0714092	0.105691	0.675642	0.150788	RPG	NO	0
cow	ind69	RPS4X	dog	chr1	+	0.0353072	0.0386947	0.912456	0.807667	RPG	NO	0
opossum	ind118	RPS4X	opossum	chr3	+	0.787051	0	0	6.942e-07	RPG	NO	0
opossum	ind124	RPS4X	opossum	chr4	-	0.267517	0.720931	0.371071	0.0301252	RPG	NO	0
opossum	ind125	RPS4X	opossum	chr4	-	0.022882	1.11455	0.0205303	0	RT-RP	NO	ENSMODG00000024225
rodent	Clade39	RPS4X	rat	chr3	+	0.16822	0.379637	0.443107	3.93837e-05	RPG	NO	ENSRNOG00000030595
rodent	Clade39	RPS4X	mouse	chr2	+	0.468764	1.03063	0.454833	0.000613343	RPG	NO	0
rodent	Clade36	RPS4X	rat	chr4	+	0.0499959	1.7237	0.029005	0	RT-RP	NO	ENSRNOG00000031041
rodent	Clade36	RPS4X	mouse	chr6	+	0.0481247	1.81264	0.0265495	0	RT-RP	YES	ENSMUSG00000063171
primate	Clade30	RPS4X	human	chr12	-	0.209621	0.41094	0.510101	0.000356618	RPG	NO	0
primate	Clade30	RPS4X	monkey	chr11	-	0.224276	0.302528	0.74134	0.112977	RPG	NO	0
primate	Clade30	RPS4X	chimp	chr12	-	0.18919	0.387354	0.488416	0.000775199	RPG	NO	0
primate	Clade33	RPS4X	human	chr19	-	0.171556	0.30868	0.555773	0.00307954	RPG	NO	0
primate	Clade33	RPS4X	human	chr19	-	0.0946658	0.226335	0.418255	0.000151017	RPG	YES	ENSG00000186008
primate	Clade33	RPS4X	chimp	chr19	-	0.0925541	0.235972	0.392226	3.55596e-05	RPG	NO	ENSPTRG00000022576
primate	Clade33	RPS4X	chimp	chr19	-	0.0925541	0.235972	0.392226	3.55596e-05	RPG	NO	ENSPTRG00000022576
primate	Clade33	RPS4X	monkey	chr19	-	0.097946	0.174535	0.561183	0.0359813	RPG	NO	ENSMMUG00000021811
primate	Clade33	RPS4X	monkey	chr19	-	0.106305	0.219257	0.48484	0.00228059	RPG	NO	ENSMMUG00000028796
primate	Clade32	RPS4X	human	chr12	-	0.119138	0.203191	0.586336	0.0196741	RPG	NO	0
primate	Clade32	RPS4X	monkey	chr11	-	0.175023	0.254617	0.687397	0.0689654	RPG	NO	0
primate	Clade32	RPS4X	chimp	chr12	-	0.128238	0.213428	0.600849	0.0165403	RPG	NO	0
opossum	ind120	RPS4X	opossum	chr6	-	-1	-1	-1	-1	RPG	NO	0
opossum	ind121	RPS4X	opossum	chr5	-	0.48338	2.42465	0.199361	5.01919e-11	RPG	NO	0
opossum	ind123	RPS4X	opossum	chr4	-	0.023776	1.24327	0.0191238	0	RT-RP	NO	ENSMODG00000024703
dog	ind99	RPS4X	cow	chr13	+	0.115034	0.313425	0.367024	2.65298e-06	RPG	NO	ENSBTAG00000022534
dog	ind98	RPS4X	cow	chr2	+	0.244278	0.590265	0.413844	2.21504e-07	RPG	NO	0
dog	ind95	RPS4X	cow	chr10	+	0.0186364	0.043714	0.426325	0.0935967	RT-RP	NO	ENSBTAG00000001945
dog	ind94	RPS4X	cow	chr20	+	0.0185192	0.0388994	0.47608	0.150256	RT-RP	NO	ENSBTAG00000033224
dog	ind97	RPS4X	cow	chr21	+	0.112532	0.25541	0.440593	0.000191938	RPG	NO	ENSBTAG00000007351
dog	ind96	RPS4X	cow	chr23	+	0.00334132	0.278562	0.0119949	5.05012e-27	RT-RP	NO	ENSBTAG00000025617
cow	ind91	RPS4X	dog	chr26	-	0.309587	0.531062	0.582959	0.0011494	RPG	NO	0
cow	ind90	RPS4X	dog	chr8	-	0.00335819	0.19177	0.0175115	6.66091e-19	RT-RP	NO	0
monkey	ind11	RPS4X	monkey	chr3	+	1.17328	0	0	5.52301e-05	RPG	NO	ENSMMUG00000015726
monkey	ind10	RPS4X	monkey	chr7	+	0.00500662	0.0271093	0.184683	0.0215611	RT-RP	NO	ENSMMUG00000029338
monkey	ind18	RPS4X	monkey	chr6	-	0.0597643	0.0832596	0.717806	0.299544	RPG	NO	ENSMMUG00000006146
primate	Clade28	RPS4X	human	chr10	-	0.141227	0.147793	0.955572	0.800898	RPG	NO	0
primate	Clade28	RPS4X	chimp	chr10	-	0.138362	0.201863	0.685426	0.0812727	RPG	NO	0
primate	Clade29	RPS4X	human	chr8	-	0.255301	0.407065	0.627175	0.00713447	RPG	NO	0
primate	Clade29	RPS4X	monkey	chr8	-	0.259478	0.50629	0.51251	0.000104497	RPG	NO	0
primate	Clade29	RPS4X	chimp	chr8	-	0.215128	0.446068	0.482276	4.57274e-05	RPG	NO	0
primate	Clade22	RPS4X	human	chr2	-	0.151197	0.341895	0.442234	5.13697e-05	RPG	NO	0
primate	Clade22	RPS4X	chimp	chr2a	-	0.159656	0.307597	0.519045	0.00125408	RPG	NO	0
primate	Clade23	RPS4X	human	chr6	+	0.19261	0.303049	0.635572	0.0170126	RPG	NO	0
primate	Clade23	RPS4X	monkey	chr4	-	0.147741	0.17998	0.820875	0.396287	RPG	NO	0
primate	Clade23	RPS4X	chimp	chr6	+	0.16942	0.262903	0.64442	0.0387294	RPG	NO	0
primate	Clade20	RPS4X	human	chr20	-	0.0562231	0.129439	0.434359	0.00391196	RPG	NO	0
primate	Clade20	RPS4X	monkey	chr10	-	0.121049	0.178351	0.678712	0.0916039	RPG	NO	0
primate	Clade20	RPS4X	chimp	chr20	-	0.0588417	0.126828	0.46395	0.00780438	RPG	NO	0
eutheria	Clade21	RPS4X	human	chr11	-	0.827097	0	0	0.000394825	RPG	NO	0
eutheria	Clade21	RPS4X	dog	chr5	+	0.433343	1.11161	0.389834	0.0433827	RPG	NO	0
eutheria	Clade21	RPS4X	monkey	chr14	-	1.30042	0	0	0.0555878	RPG	NO	0
eutheria	Clade21	RPS4X	chimp	chr11	-	1.01653	0	0	5.85172e-06	RPG	NO	0
primate	Clade24	RPS4X	human	chr6	+	0.208518	0.234158	0.890503	0.581594	RPG	NO	0
primate	Clade24	RPS4X	monkey	chr4	-	0.108907	0.220963	0.492877	0.00227392	RPG	NO	ENSMMUG00000015858
primate	Clade24	RPS4X	chimp	chr6	+	0.201878	0.218257	0.924958	0.655407	RPG	NO	0
cow	ind88	RPS4X	dog	chr7	-	0.217338	0.518261	0.41936	8.61899e-07	RPG	NO	0
cow	ind89	RPS4X	dog	chr3	-	0.0289108	0.0448957	0.643954	0.335919	RPG	NO	0
cow	ind87	RPS4X	dog	chrX	-	0.310284	0.566813	0.547419	0.000300243	RPG	NO	0
cow	ind84	RPS4X	dog	chr13	-	0.475377	0.653452	0.727486	0.0653555	RPG	NO	ENSCAFG00000001907
cow	ind85	RPS4X	dog	chr4	-	0.11919	0.331162	0.359913	0.000969087	RPG	NO	0
cow	ind82	RPS4X	dog	chr22	-	0.219262	0.428132	0.512136	0.000178057	RPG	NO	0
cow	ind83	RPS4X	dog	chr22	-	0.204217	0.378455	0.539607	0.000917731	RPG	NO	0
cow	ind80	RPS4X	dog	chr5	-	0.0221035	0.0435341	0.507729	0.126477	RT-RP	NO	0
dog	ind113	RPS4X	cow	chr11	-	0.0439362	0.0647266	0.678797	0.233117	RPG	NO	0
dog	ind112	RPS4X	cow	chr9	-	0.00333723	0	0	0	RT-RP	NO	ENSBTAG00000033289
rat	ind37	RPS4X	rat	chr1	+	0.26866	0.293881	0.914181	0.650537	RPG	NO	0
rat	ind35	RPS4X	rat	chr5	+	0.113285	0.1668	0.679165	0.117815	RPG	NO	0
rat	ind34	RPS4X	rat	chr10	+	0.232147	0.289179	0.802777	0.208627	RPG	NO	0
rat	ind38	RPS4X	rat	chrX	+	0.154721	0.199693	0.774794	0.296619	RPG	NO	0
rodent	Clade48	RPS4X	rat	chr1	-	0.732633	1.26755	0.577991	0.00856879	RPG	NO	0
rodent	Clade48	RPS4X	mouse	chr7	-	0.855763	1.51093	0.566381	0.0055498	RPG	NO	0
rodent	Clade41	RPS4X	rat	chr10	-	0.330052	0.443343	0.744462	0.0832436	RPG	NO	0
rodent	Clade41	RPS4X	mouse	chr11	-	0.207519	0.313917	0.661064	0.0368652	RPG	NO	0
dog	ind106	RPS4X	cow	chr16	-	0.169787	0.46332	0.366458	6.49346e-08	RPG	NO	0
dog	ind107	RPS4X	cow	chr10	-	0.0219663	0.0676606	0.324655	0.00622427	RT-RP	NO	ENSBTAG00000040167
dog	ind104	RPS4X	cow	chr11	+	0.0439362	0.0647266	0.678797	0.233117	RPG	NO	0
dog	ind105	RPS4X	cow	chr16	-	0.179969	0.342675	0.525189	0.000636256	RPG	NO	0
monkey	ind26	RPS4X	monkey	chr3	-	0.0118108	0.00540615	2.18469	0.616286	RPG	NO	ENSMMUG00000023156
monkey	ind27	RPS4X	monkey	chr3	-	0.0135223	0.0218155	0.619849	0.288322	RPG	NO	0
dog	ind103	RPS4X	cow	chr11	+	0.0867017	0.140742	0.616031	0.0594554	RPG	NO	0
monkey	ind7	RPS4X	monkey	chr13	+	0.117327	0.143478	0.817735	0.34522	RPG	NO	0
monkey	ind6	RPS4X	monkey	chr5	+	0.245525	1.40197	0.175128	7.15226e-26	RPG	NO	0
dog	ind101	RPS4X	cow	chr7	+	0.285869	0.591673	0.483154	1.80142e-05	RPG	NO	0
cow	PClade93	RPS4X	cow	chrX	-	0.028654	0.0466714	0.613952	0.230461	RT-RP	NO	ENSBTAG00000034454
cow	PClade93	RPS4X	cow	chrX	+	0.0185415	0.043719	0.424105	0.0930102	RT-RP	NO	ENSBTAG00000040159
laurasiatheria	Clade71	RPS4X	dog	chr7	+	0.449269	0.755665	0.594535	0.0293297	RPG	NO	0
laurasiatheria	Clade71	RPS4X	cow	chr16	-	0.340606	0.788518	0.431956	4.99619e-07	RPG	NO	0
laurasiatheria	Clade73	RPS4X	dog	chr25	+	0.327357	0.640791	0.510864	0.00358373	RPG	NO	0
laurasiatheria	Clade73	RPS4X	cow	chr2	+	0.336912	0.99696	0.33794	1.54409e-08	RPG	NO	0
laurasiatheria	Clade92	RPS4X	dog	chr11	-	0.240178	0.586024	0.409843	0.0142745	RPG	NO	ENSCAFG00000001103
mouse	ind59	RPS4X	mouse	chrX	-	0.0442114	0.0943787	0.468446	0.014453	RPG	NO	0
mouse	ind58	RPS4X	mouse	chr1	-	0.259808	0.345587	0.751786	0.100931	RPG	NO	0
dog	ind108	RPS4X	cow	chr1	-	0.0772605	0.26734	0.288997	6.92067e-08	RPG	NO	ENSBTAG00000004530
mouse	ind51	RPS4X	mouse	chr13	+	0.022895	0.024418	0.937629	0.77485	RPG	NO	0
mouse	ind50	RPS4X	mouse	chr5	+	0.016932	0.0330251	0.5127	0.223539	RPG	NO	0
mouse	ind53	RPS4X	mouse	chr3	+	0.039604	0.0803294	0.49302	0.0460755	RPG	NO	0
mouse	ind52	RPS4X	mouse	chr7	+	0.393227	0.435311	0.903325	0.596068	RPG	NO	0
mouse	ind54	RPS4X	mouse	chr2	-	0.0832184	0.0521879	1.59459	0.25192	RPG	NO	0
mouse	ind57	RPS4X	mouse	chr4	-	0.144952	0.215972	0.671164	0.0530743	RPG	NO	ENSMUSG00000028556
mouse	ind56	RPS4X	mouse	chr13	-	0.211154	0.34779	0.607132	0.00790502	RPG	NO	0
hominoid	Clade64	RPS4X	chimp	chr19	-	0.104613	0.214204	0.488382	0.00153751	RPG	NO	0
hominoid	Clade64	RPS4X	human	chr19	-	0.104446	0.195237	0.534971	0.0076367	RPG	NO	0
laurasiatheria	Clade65	RPS4X	dog	chr38	+	0.169814	0.629746	0.269655	0.0191105	RPG	NO	0
laurasiatheria	Clade65	RPS4X	cow	chr16	+	0.389671	0.980115	0.397576	1.17414e-05	RPG	NO	0
hominoid	Clade62	RPS4X	chimp	chrY	-	0.0387544	1.29119	0.0300144	0	DNA-DUP	NO	ENSPTRG00000022505
hominoid	Clade62	RPS4X	human	chrY	+	0.0484427	1.28194	0.0377884	0	DNA-DUP	YES	ENSG00000157828
hominoid	Clade63	RPS4X	chimp	chrY	-	0.0443186	1.23247	0.0359593	0	DNA-DUP	NO	ENSPTRG00000022470
hominoid	Clade63	RPS4X	human	chrY	+	0.0425534	1.28939	0.0330027	0	DNA-DUP	YES	ENSG00000129824
cow	ind122	RPL15	dog	chr6	-	0.624071	1.6275	0.383453	3.80472e-05	RPG	NO	0
dog	ind139	RPL15	cow	chr2	-	0.00217854	0.0132475	0.164449	0.144921	RT-RP	NO	ENSBTAG00000040367
rat	ind49	RPL15	rat	chr3	+	0.873726	1.2781	0.683611	0.37828	RPG	NO	0
rat	ind42	RPL15	rat	chr1	+	0.405415	0.691183	0.586553	0.0076368	RPG	NO	0
rat	ind43	RPL15	rat	chrX	+	0.30278	0.51385	0.589238	0.00551594	RPG	NO	0
rat	ind46	RPL15	rat	chr7	+	0.157357	0.263607	0.596938	0.0191459	RPG	NO	0
rat	ind47	RPL15	rat	chr7	+	0.0287576	0.132479	0.217074	3.82067e-05	RPG	NO	0
rat	ind44	RPL15	rat	chrX	+	0.198884	0.452077	0.439933	5.30502e-05	RPG	NO	0
rat	ind45	RPL15	rat	chrX	+	0.216244	0.337925	0.639917	0.0555515	RPG	NO	0
primate	Clade13	RPL15	human	chr12	+	0.0611787	0.06413	0.95398	0.843563	RPG	YES	ENSG00000205846
primate	Clade13	RPL15	monkey	chr11	+	0.129855	0.089185	1.45602	0.23237	RPG	NO	ENSMMUG00000013698
primate	Clade13	RPL15	chimp	chr12	+	0.06159	0.0716341	0.859786	0.693596	RPG	NO	ENSPTRG00000029793
primate	Clade12	RPL15	human	chr8	+	0.229853	0.372884	0.616419	0.0960912	RPG	NO	0
primate	Clade12	RPL15	monkey	chr8	+	0.875632	2.07738	0.421507	0.00200606	RPG	NO	0
primate	Clade12	RPL15	chimp	chr8	+	0.233578	0.397623	0.587435	0.0458523	RPG	NO	0
primate	Clade11	RPL15	human	chr10	+	1.29093	0	0	0.000137912	RPG	NO	0
primate	Clade11	RPL15	monkey	chr9	+	0.87918	1.5844	0.554898	0.0168856	RPG	NO	0
primate	Clade11	RPL15	chimp	chr10	+	1.49244	0	0	0.00547738	RPG	NO	0
primate	Clade17	RPL15	human	chr20	-	0.322447	0.343261	0.939364	0.662462	RPG	NO	0
primate	Clade17	RPL15	monkey	chr10	-	0.337245	0.336791	1.00135	0.916217	RPG	NO	0
primate	Clade17	RPL15	chimp	chr20	-	0.312069	0.3553	0.878326	0.509658	RPG	NO	0
supraprimates	Clade16	RPL15	chimp	chr17	+	1.10098	0	0	2.00851e-05	RPG	NO	0
supraprimates	Clade16	RPL15	human	chr17	-	1.11032	0	0	0.000295444	RPG	NO	0
supraprimates	Clade16	RPL15	monkey	chr16	-	1.20445	0	0	0.00642409	RPG	NO	0
supraprimates	Clade16	RPL15	rat	chr10	+	0.153766	0.402501	0.382028	1.09223e-05	RPG	NO	0
primate	Clade15	RPL15	human	chr13	-	0.0996879	0.0899104	1.10875	0.743251	RPG	NO	0
primate	Clade15	RPL15	monkey	chr17	-	0.956757	2.99005	0.319981	0.000809814	RPG	NO	0
primate	Clade15	RPL15	chimp	chr13	-	0.0994541	0.0905518	1.09831	0.742962	RPG	NO	0
primate	Clade14	RPL15	monkey	chr20	-	0.168797	0.161015	1.04833	0.892278	RPG	NO	0
primate	Clade14	RPL15	human	chr16	-	0.0747714	0.0901029	0.829844	0.583833	RPG	NO	0
primate	Clade18	RPL15	human	chr11	-	0.0942097	0.137233	0.686495	0.19017	RPG	NO	0
primate	Clade18	RPL15	monkey	chr14	-	0.354106	0.530035	0.66808	0.0432187	RPG	NO	0
primate	Clade18	RPL15	chimp	chr11	-	0.0942769	0.119932	0.786088	0.406739	RPG	NO	0
dog	ind138	RPL15	cow	chr14	-	0.238462	0.395578	0.602819	0.0258428	RPG	NO	0
dog	ind137	RPL15	cow	chr19	+	0.331637	0.989519	0.33515	9.17941e-08	RPG	NO	0
dog	ind135	RPL15	cow	chr3	+	1.34131	0	0	0.0069097	RPG	NO	0
mouse	ind77	RPL15	mouse	chr12	+	1.13939	2.60524	0.437345	0.184875	RPG	NO	ENSMUSG00000048004
mouse	ind76	RPL15	mouse	chr12	+	0.00216829	0	0	0	RT-RP	YES	ENSMUSG00000078377
rat	ind72	RPL15	rat	chr15	-	1.24983	0	0	0.00852528	RT-RP	NO	0
mouse	ind100	RPL15	mouse	chr1	-	0.0503503	0.0808958	0.622408	0.150595	RT-RP	YES	ENSMUSG00000072324
rat	ind70	RPL15	rat	chr11	-	0.20678	0.318185	0.649873	0.032235	RPG	NO	0
dog	ind133	RPL15	cow	chr21	+	-1	-1	-1	-1	RPG	NO	0
mouse	ind79	RPL15	mouse	chr2	+	0.10011	0.176219	0.568102	0.0459846	RPG	NO	0
mouse	ind78	RPL15	mouse	chr2	+	0.193598	0.286966	0.674636	0.0836142	RPG	NO	0
primate	Clade9	RPL15	human	chr7	+	0.0813518	0.0799536	1.01749	0.999999	RT-RP	NO	0
primate	Clade9	RPL15	monkey	chr3	+	0.126439	0.244517	0.517097	0.00663278	RPG	NO	0
primate	Clade9	RPL15	chimp	chr7	+	0.204501	0.214065	0.955323	0.805649	RPG	NO	0
supraprimates	Clade8	RPL15	mouse	chr15	+	0.202393	0.327615	0.617778	0.027881	RPG	NO	0
supraprimates	Clade8	RPL15	human	chr6	-	0.218253	0.29396	0.742459	0.179309	RPG	NO	0
supraprimates	Clade8	RPL15	monkey	chr4	+	0.105164	0.120432	0.873223	0.639429	RPG	NO	0
supraprimates	Clade8	RPL15	chimp	chr6	-	0.298407	0.426036	0.700427	0.0662898	RPG	NO	0
cow	ind131	RPL15	dog	chr8	-	-1	-1	-1	-1	RPG	NO	0
primate	Clade3	RPL15	human	chr11	+	0.0688173	0.112353	0.612509	0.145574	RPG	NO	0
primate	Clade3	RPL15	monkey	chr14	+	0.239602	0.320652	0.747236	0.170539	RPG	NO	0
primate	Clade3	RPL15	chimp	chr11	+	0.0661896	0.103169	0.641565	0.195395	RPG	NO	0
primate	Clade2	RPL15	human	chr5	+	NULL	NULL	NULL	NULL	RPG	NO	NULL
primate	Clade2	RPL15	chimp	chr5	-	NULL	NULL	NULL	NULL	RPG	NO	NULL
cow	ind130	RPL15	dog	chr27	-	-1	-1	-1	-1	RPG	NO	0
primate	Clade7	RPL15	human	chr6	+	0.343693	0.465681	0.738044	0.119176	RPG	NO	0
primate	Clade7	RPL15	monkey	chr4	+	0.441929	0.536658	0.823483	0.312594	RPG	NO	0
primate	Clade7	RPL15	chimp	chr6	+	0.336234	0.436366	0.770532	0.178657	RPG	NO	0
primate	Clade6	RPL15	human	chr3	-	0.26941	0.307692	0.875584	0.564423	RPG	NO	0
primate	Clade6	RPL15	monkey	chr2	+	0.165337	0.165859	0.996852	0.857756	RPG	NO	0
primate	Clade6	RPL15	chimp	chr3	-	0.25948	0.28708	0.903859	0.561214	RPG	NO	0
primate	Clade4	RPL15	human	chr2	+	0.876009	1.32916	0.659071	0.0864809	RPG	NO	0
primate	Clade4	RPL15	chimp	chr2b	+	0.888506	1.22581	0.724833	0.143225	RPG	NO	0
cow	ind117	RPL15	dog	chr15	+	0.476951	0.956923	0.498422	0.000130458	RPG	NO	0
rat	ind60	RPL15	rat	chr2	-	0.287966	0.393999	0.730879	0.225651	RPG	NO	0
rat	ind62	RPL15	rat	chr13	-	0.17431	0.384336	0.453534	0.000289886	RPG	NO	0
rat	ind64	RPL15	rat	chr4	-	1.22247	1.92348	0.63555	0.399794	RPG	NO	0
rat	ind66	RPL15	rat	chrX	-	0.324662	0.590941	0.549399	0.0017685	RPG	NO	0
cow	ind112	RPL15	dog	chr38	+	0.331857	0.536224	0.618878	0.0565054	RPG	NO	0
rat	ind68	RPL15	rat	chr3	-	0.0421012	0.140888	0.298827	0.000325941	RT-RP	NO	ENSRNOG00000023181
rat	ind69	RPL15	rat	chr8	-	-1	-1	-1	-1	RPG	NO	0
cow	ind119	RPL15	dog	chr20	-	0.239989	0.438081	0.547819	0.00331736	RPG	NO	0
cow	ind118	RPL15	dog	chr15	+	0.178281	0.330403	0.539585	0.0365764	RPG	NO	0
cow	ind125	RPL15	dog	chr23	-	0.536856	0.786791	0.682336	0.0295861	RPG	NO	0
rodent	Clade35	RPL15	rat	chr2	+	1.19332	0	0	0.0747154	RPG	NO	0
rodent	Clade35	RPL15	mouse	chr13	+	0.20799	0.499652	0.416269	0.00193914	RPG	NO	0
eutheria	Clade34	RPL15	cow	chr20	+	0.0845817	0.136942	0.617648	0.100449	RPG	NO	0
eutheria	Clade34	RPL15	rat	chr2	+	0.753897	1.59563	0.472477	0.00151735	RPG	NO	0
cow	ind128	RPL15	dog	chr13	-	0.0770968	0.125112	0.616224	0.122213	RPG	NO	0
cow	ind129	RPL15	dog	chr13	-	0.237825	0.51584	0.461044	0.00473093	RPG	NO	0
cow	ind120	RPL15	dog	chr17	-	0.231383	0.38383	0.602826	0.014893	RPG	NO	0
cow	ind121	RPL15	dog	chr6	-	-1	-1	-1	-1	RPG	NO	0
cow	ind114	RPL15	dog	chr3	+	0.261814	0.565803	0.46273	0.000128231	RPG	NO	0
cow	ind123	RPL15	dog	chr6	-	0.92795	2.07171	0.447915	0.00391437	RPG	NO	0
cow	ind124	RPL15	dog	chr14	-	0.13573	0.486183	0.279174	0.00161989	RPG	NO	0
mouse	ind98	RPL15	mouse	chr5	-	0.0411976	0.0472565	0.871786	0.623452	RT-RP	NO	ENSMUSG00000059565
cow	ind126	RPL15	dog	chr21	-	0.58158	0.932495	0.623681	0.0515168	RPG	NO	0
cow	ind127	RPL15	dog	chr21	-	0.602488	1.084	0.555801	0.024855	RPG	NO	0
mouse	ind95	RPL15	mouse	chr6	-	0.0109026	0.0134484	0.810705	0.594713	RT-RP	NO	0
mouse	ind94	RPL15	mouse	chr16	-	0.0021691	0	0	0	RT-RP	YES	ENSMUSG00000061751
mouse	ind97	RPL15	mouse	chr10	-	0.0587862	0.130599	0.450126	0.0157452	RPG	NO	0
mouse	ind96	RPL15	mouse	chr10	-	0.10674	0.124949	0.854265	0.640479	RPG	NO	0
mouse	ind91	RPL15	mouse	chr19	+	0.286691	0.482947	0.593628	0.00757126	RPG	NO	0
mouse	ind90	RPL15	mouse	chr11	+	0.169912	0.244608	0.694628	0.119124	RPG	NO	0
mouse	ind93	RPL15	mouse	chr17	-	0.198315	0.198835	0.997385	1	RPG	NO	0
dog	ind132	RPL15	cow	chr18	+	0.318464	0.528873	0.602155	0.00654484	RPG	NO	ENSBTAG00000015318
primate	Clade22	RPL15	human	chr10	+	0.0830048	0.101226	0.819993	0.632386	RPG	NO	0
primate	Clade22	RPL15	monkey	chr9	-	0.302946	0.418548	0.723804	0.0706312	RPG	NO	0
primate	Clade22	RPL15	chimp	chr10	+	0.0831042	0.116429	0.713776	0.474821	RPG	NO	0
primate	Clade20	RPL15	human	chr15	-	0.332103	0.379274	0.875627	0.519547	RPG	NO	0
primate	Clade20	RPL15	monkey	chr7	-	0.370884	0.389329	0.952622	0.751237	RPG	NO	0
primate	Clade20	RPL15	chimp	chr15	-	0.335947	0.389659	0.862158	0.454636	RPG	NO	0
primate	Clade21	RPL15	human	chr14	-	0.153966	0.211521	0.7279	0.144194	RPG	NO	0
primate	Clade21	RPL15	monkey	chr7	-	0.236254	0.272146	0.868114	0.424063	RPG	NO	0
primate	Clade21	RPL15	chimp	chr14	-	0.201302	0.299266	0.672652	0.0732507	RPG	NO	0
rodent	Clade26	RPL15	rat	chr20	+	0.930773	3.95578	0.235295	0.0279564	RPG	NO	ENSRNOG00000037604
rodent	Clade26	RPL15	mouse	chr10	+	NULL	NULL	NULL	NULL	RPG	NO	NULL
cow	ind115	RPL15	dog	chr8	+	1.26733	0	0	0.00268788	RPG	NO	0
mouse	ind88	RPL15	mouse	chr9	+	0.00870525	0.0271827	0.320249	0.143691	RT-RP	NO	ENSMUSG00000073229
mouse	ind89	RPL15	mouse	chr11	+	0.14228	0.192066	0.740786	0.238625	RPG	NO	0
mouse	ind86	RPL15	mouse	chr3	+	NULL	NULL	NULL	NULL	RPG	NO	NULL
mouse	ind87	RPL15	mouse	chr9	+	-1	-1	-1	-1	RPG	NO	0
mouse	ind84	RPL15	mouse	chr7	+	0.373826	0.521368	0.71701	0.0608444	RPG	NO	0
mouse	ind85	RPL15	mouse	chr3	+	0.268051	0.286376	0.936009	0.731713	RPG	NO	0
mouse	ind82	RPL15	mouse	chr4	+	0.0547399	0.0634398	0.862865	0.67638	RPG	NO	0
mouse	ind83	RPL15	mouse	chr1	+	0.0475173	0.0680146	0.698634	0.389503	RPG	NO	0
mouse	ind80	RPL15	mouse	chr2	+	1.12506	0	0	0.00284216	RPG	NO	0
mouse	ind81	RPL15	mouse	chr2	+	0.0985063	0.140453	0.701349	0.203058	RPG	NO	0
cow	ind116	RPL15	dog	chr25	+	0.404666	0.737164	0.54895	0.0152476	RPG	NO	0
cow	ind111	RPL15	dog	chr21	+	0.392627	0.601051	0.653234	0.0232054	RPG	NO	0
mouse	ind102	RPL15	mouse	chr7	-	0.272453	0.376473	0.7237	0.113742	RPG	NO	0
mouse	ind103	RPL15	mouse	chr9	-	0	0	0	0	RT-RP	NO	0
opossum	ind148	RPL15	opossum	chr6	-	1.08551	0	0	0.00818618	RPG	NO	0
opossum	ind149	RPL15	opossum	chr5	-	-1	-1	-1	-1	RPG	NO	0
opossum	ind142	RPL15	opossum	chr4	+	1.48299	0	0	0.165806	RPG	NO	ENSMODG00000012183
opossum	ind143	RPL15	opossum	chr4	+	0.21268	0.337801	0.629603	0.0325568	RPG	NO	0
dog	ind140	RPL15	cow	chr4	-	0.002181	0	0	0	RT-RP	NO	0
opossum	ind146	RPL15	opossum	chr8	+	0.24296	0.373236	0.650956	0.0660602	RPG	NO	0
opossum	ind147	RPL15	opossum	chr6	-	0.067375	0.140563	0.479324	0.125453	RPG	NO	0
opossum	ind144	RPL15	opossum	chr1	+	0.261123	1.11568	0.234049	4.13749e-05	RPG	NO	0
rat	ind33	RPL15	rat	chr12	+	0.0174697	0.0204497	0.854275	0.704701	RT-RP	NO	ENSRNOG00000025212
rat	ind31	RPL15	rat	chr5	+	1.19903	1.81691	0.659927	0.144993	RPG	NO	0
rat	ind30	RPL15	rat	chr10	+	1.17506	0	0	0.000147106	RPG	NO	0
rat	ind37	RPL15	rat	chr2	+	0.254654	0.459545	0.554144	0.00859526	RPG	NO	0
rat	ind36	RPL15	rat	chr2	+	0.161509	0.212479	0.76012	0.232369	RPG	NO	0
rat	ind39	RPL15	rat	chr13	+	1.08742	0	0	0.0011076	RPG	NO	0
rat	ind38	RPL15	rat	chr13	+	0.161963	0.353355	0.458356	0.00032185	RPG	NO	0
hominoid	Clade108	RPL15	chimp	chr4	-	0.0564456	0.0759864	0.742838	0.428533	RPG	NO	0
hominoid	Clade108	RPL15	human	chr4	+	0.054062	0.076169	0.709764	0.419245	RPG	NO	0
hominoid	Clade109	RPL15	chimp	chr4	-	0.149628	0.174942	0.855302	0.497819	RPG	NO	0
hominoid	Clade109	RPL15	human	chr4	-	0.162852	0.174942	0.930893	0.790009	RPG	NO	0
rodent	Clade48	RPL15	rat	chr3	+	0.311879	0.537076	0.580698	0.00344573	RPG	NO	0
rodent	Clade48	RPL15	mouse	chr2	+	0.496742	0.637048	0.779755	0.188583	RPG	NO	0
rodent	Clade41	RPL15	rat	chr1	+	0.266485	0.657974	0.405008	0.0108414	RPG	NO	0
mouse	ind106	RPL15	mouse	chr15	-	0.00216809	0.00669213	0.323975	0.231463	RT-RP	YES	ENSMUSG00000057262
opossum	ind151	RPL15	opossum	chr1	-	0.349954	0.705482	0.496049	0.00104814	RPG	NO	0
opossum	ind150	RPL15	opossum	chr2	-	0.332948	0.60661	0.548866	0.0193828	RPG	NO	0
human	ind153	RPL15	human	chr6	+	0.00217955	0.0132287	0.164759	0.145272	RT-RP	YES	0
opossum	ind152	RPL15	opossum	chr7	-	0.0852948	0.0998205	0.854481	0.609513	RPG	NO	ENSMODG00000014823
mouse	ind104	RPL15	mouse	chr11	-	0.0936366	0.136238	0.6873	0.192298	RPG	NO	0
mouse	ind105	RPL15	mouse	chr11	-	0.168116	0.301563	0.557482	0.01009	RPG	NO	0
rat	ind28	RPL15	rat	chr18	+	0.00216444	0.00672715	0.321746	0.601459	RT-RP	NO	ENSRNOG00000030557
rat	ind29	RPL15	rat	chr6	+	0.264668	0.492321	0.537593	0.00359276	RPG	NO	0
monkey	ind24	RPL15	monkey	chr19	-	0.275546	0.280285	0.983093	0.901858	RPG	NO	0
rat	ind25	RPL15	rat	chr20	+	0.325543	0.562573	0.578667	0.00359359	RPG	NO	0
rat	ind27	RPL15	rat	chr17	+	0.240197	0.373944	0.642335	0.136699	RPG	NO	0
monkey	ind23	RPL15	monkey	chr11	-	0.0103011	0.0221302	0.465477	0.149629	RT-RP	NO	ENSMMUG00000021980
monkey	ind5	RPL15	monkey	chr12	+	0.0257074	0.052367	0.49091	0.119026	RPG	NO	0
mouse	ind101	RPL15	mouse	chr7	-	0.0575005	0.0759822	0.756762	0.41986	RPG	NO	0
rodent	Clade71	RPL15	rat	chr15	-	NULL	NULL	NULL	NULL	RPG	NO	NULL
rodent	Clade71	RPL15	mouse	chr14	+	NULL	NULL	NULL	NULL	RPG	NO	NULL
mammal	Clade99	RPL15	mouse	chr5	-	0.106957	0.133165	0.803196	0.442754	RPG	NO	0
mammal	Clade99	RPL15	opossum	chr2	+	0.86745	0	0	0.000493852	RPG	NO	ENSMODG00000012056
eutheria	Clade92	RPL15	mouse	chr19	+	0.135121	0.239653	0.563817	0.0127457	RPG	NO	0
eutheria	Clade92	RPL15	dog	chr16	-	1.39659	1.95567	0.714122	0.266218	RPG	NO	0
rat	ind59	RPL15	rat	chr2	-	0.0414078	0.105929	0.3909	0.0107683	RPG	NO	0
rat	ind58	RPL15	rat	chr5	-	-1	-1	-1	-1	RPG	NO	0
rat	ind51	RPL15	rat	chr8	+	0.257725	0.463723	0.555774	0.00265679	RPG	NO	0
rat	ind53	RPL15	rat	chr18	-	0.169931	0.404218	0.420394	6.3567e-05	RPG	NO	0
rat	ind52	RPL15	rat	chr17	-	0.394327	0.744481	0.529667	0.010732	RPG	NO	0
rat	ind55	RPL15	rat	chr6	-	0.104506	0.264108	0.395693	0.000261292	RPG	NO	0
rat	ind54	RPL15	rat	chr18	-	0.181191	0.333608	0.543126	0.0043206	RPG	NO	0
rat	ind57	RPL15	rat	chr10	-	0.204695	0.297132	0.688904	0.0865935	RPG	NO	0
rodent	Clade67	RPL15	rat	chr7	-	0.32856	0.586968	0.559759	0.0025555	RPG	NO	0
rodent	Clade67	RPL15	mouse	chr15	-	0.370867	0.504832	0.734634	0.18784	RPG	NO	0
rodent	Clade65	RPL15	rat	chr4	-	0.259307	0.535088	0.484606	0.000171129	RPG	NO	ENSRNOG00000027026
rodent	Clade65	RPL15	mouse	chr6	-	0.305808	0.369015	0.828715	0.539384	RPG	NO	ENSMUSG00000063568
hominoid	Clade107	RPL15	chimp	chr22	-	0.0577632	0.0335477	1.72182	0.2766	RPG	NO	0
hominoid	Clade107	RPL15	human	chr22	-	0.0556292	0.0544055	1.02249	0.99995	RPG	NO	0
dog	ind134	RPL15	cow	chr1	+	0.0563198	0.159252	0.353653	0.000783799	RPG	NO	ENSBTAG00000038566
cow	ind60	RPS11	dog	chr35	+	0.287233	0.818976	0.350723	4.06898e-05	RPG	NO	0
cow	ind61	RPS11	dog	chr4	+	0.0436818	0.0539126	0.810234	0.588863	RPG	NO	0
hominoid	Clade54	RPS11	chimp	chrX	+	0.164584	0.356529	0.461628	0.00192853	RPG	NO	0
hominoid	Clade54	RPS11	human	chrX	+	0.166296	0.340218	0.488792	0.00515148	RPG	NO	0
cow	ind63	RPS11	dog	chr4	+	0.149647	0.511791	0.2924	1.26056e-05	RPG	NO	0
cow	ind64	RPS11	dog	chr1	+	0.673681	0	0	3.05014e-06	RPG	NO	0
mouse	ind35	RPS11	mouse	chr6	+	0.110222	0.215236	0.512096	0.0442206	RPG	NO	0
cow	ind66	RPS11	dog	chr3	+	0.682355	1.0881	0.627107	0.0512164	RPG	NO	0
cow	ind67	RPS11	dog	chr8	+	0.0343271	0.13206	0.259936	0.00156649	RPG	NO	0
cow	ind68	RPS11	dog	chr8	+	0.258798	0.713216	0.362861	8.54965e-05	RPG	NO	0
cow	ind69	RPS11	dog	chr16	-	0.641436	1.64097	0.390888	0.000126581	RPG	NO	0
mouse	ind39	RPS11	mouse	chr4	+	0.0337739	0.107074	0.315426	0.0166799	RPG	NO	0
cow	ind62	RPS11	dog	chr4	+	0.20193	0.56653	0.356433	7.88043e-05	RPG	NO	0
mouse	ind51	RPS11	mouse	chr3	-	0.0189163	0.0735013	0.25736	0.0166355	RPG	NO	0
mouse	ind50	RPS11	mouse	chr3	-	0.408186	1.30396	0.313036	0.000248994	RPG	NO	0
mouse	ind49	RPS11	mouse	chr7	-	0.123759	0.426074	0.290463	1.14159e-05	RPG	NO	0
rat	ind28	RPS11	rat	chr4	-	0.184375	0.276861	0.665946	0.119168	RPG	NO	ENSRNOG00000009583
cow	ind58	RPS11	dog	chr24	+	0.294569	0.64944	0.453575	0.000254127	RPG	NO	0
mouse	ind43	RPS11	mouse	chr11	+	0.103107	0.12248	0.841826	0.593162	RPG	NO	0
mouse	ind42	RPS11	mouse	chr11	+	0.146077	0.284012	0.514335	0.011497	RPG	NO	0
rat	ind25	RPS11	rat	chr10	-	0.214276	0.750096	0.285665	0.0568772	RPG	NO	0
rat	ind26	RPS11	rat	chr5	-	0.392981	0.497359	0.790135	0.25846	RPG	NO	0
mouse	ind41	RPS11	mouse	chr1	+	0.0366804	0.135526	0.270652	0.00306947	RPG	NO	0
rat	ind20	RPS11	rat	chr15	+	0.681282	1.65662	0.411248	0.000288039	RPG	NO	0
rat	ind21	RPS11	rat	chr19	+	0.305554	0.45636	0.669546	0.0645544	RPG	NO	0
rat	ind22	RPS11	rat	chr19	+	0.223276	0.331512	0.673509	0.0970028	RPG	NO	0
rat	ind23	RPS11	rat	chr17	-	0.144107	0.283103	0.509027	0.00929069	RPG	NO	0
rodent	Clade12	RPS11	mouse	chr18	+	0.18637	0.357831	0.520831	0.0138041	RPG	NO	0
mouse	ind52	RPS11	mouse	chr9	-	0.0474461	0.156468	0.303232	0.00262329	RPG	YES	ENSMUSG00000025234
rodent	Clade15	RPS11	rat	chr5	+	0.724988	0	0	0.035902	RPG	NO	0
rodent	Clade15	RPS11	mouse	chr1	-	0.34896	1.09386	0.319017	1.31922e-07	RPG	NO	0
cow	ind57	RPS11	dog	chr17	+	0.240416	0.481717	0.499082	0.00253291	RPG	NO	0
mouse	ind46	RPS11	mouse	chr4	-	0.175179	0.289321	0.605485	0.0457706	RPG	NO	0
rodent	Clade19	RPS11	rat	chr15	+	0.228629	0.391381	0.584159	0.12836	RPG	NO	ENSRNOG00000042710
rodent	Clade19	RPS11	mouse	chr14	+	0.689605	1.20326	0.573115	0.072521	RPG	NO	ENSMUSG00000022085
monkey	ind9	RPS11	monkey	chr4	-	0.0251082	0.0279055	0.899759	0.974115	RT-RP	NO	0
dog	Clade78	RPS11	cow	chr5	+	0.328407	0.746115	0.440156	0.000714855	RPG	NO	0
dog	Clade78	RPS11	cow	chr5	+	0.328407	0.746115	0.440156	0.000714855	RPG	NO	0
mouse	ind44	RPS11	mouse	chr6	-	0.464862	1.09073	0.426195	0.000510635	RPG	NO	0
laurasiatheria	Clade71	RPS11	dog	chr6	-	0.568664	1.31758	0.431595	0.0010934	RPG	NO	ENSCAFG00000020368
laurasiatheria	Clade71	RPS11	cow	chr3	-	0.376134	0.83603	0.449905	0.000864168	RPG	NO	ENSBTAG00000031044
rat	ind30	RPS11	rat	chr3	-	0.212837	0.299454	0.710751	0.169686	RPG	NO	0
hominoid	Clade53	RPS11	chimp	chr12	+	0.0263727	0.0511623	0.515471	0.251429	RT-RP	NO	0
hominoid	Clade53	RPS11	human	chr12	+	0.030286	0.0507708	0.596523	0.283692	RT-RP	YES	0
cow	ind76	RPS11	dog	chr11	-	0.0165689	0.0283423	0.584601	0.371311	RT-RP	NO	0
mouse	ind40	RPS11	mouse	chr1	+	0.498005	3.02283	0.164748	4.53625e-05	RPG	NO	0
cow	ind74	RPS11	dog	chr36	-	0.280212	0.490186	0.571645	0.0462244	RPG	NO	0
cow	ind73	RPS11	dog	chrX	-	0.202404	0.437233	0.46292	0.00136764	RPG	NO	0
cow	ind72	RPS11	dog	chr1	-	0.385803	1.02609	0.375994	0.000152258	RPG	NO	0
dog	Clade80	RPS11	cow	chr6	-	0.412712	1.1206	0.368295	4.57425e-05	RPG	NO	0
dog	Clade80	RPS11	cow	chr6	-	0.163875	0.495165	0.33095	2.58425e-06	RPG	NO	0
cow	ind70	RPS11	dog	chr16	-	0.265751	0.692044	0.384009	1.55839e-05	RPG	NO	0
dog	ind79	RPS11	cow	chr7	+	0.236675	0.373601	0.633496	0.0550595	RPG	NO	0
rat	ind33	RPS11	rat	chr15	-	0.105077	0.274572	0.382693	0.00178122	RPG	NO	0
rat	ind14	RPS11	rat	chr14	+	0.196597	0.509465	0.38589	2.65145e-05	RPG	NO	ENSRNOG00000005022
rat	ind17	RPS11	rat	chr1	+	0.113359	0.247444	0.458119	0.00514284	RPG	NO	0
rat	ind16	RPS11	rat	chr5	+	0.155216	0.220526	0.703843	0.175429	RPG	NO	0
monkey	ind10	RPS11	monkey	chr9	-	0.0697447	0.106659	0.653906	0.298656	RPG	NO	0
rat	ind13	RPS11	rat	chr14	+	0.256701	0.401619	0.639165	0.0760368	RPG	NO	0
rat	ind34	RPS11	rat	chr19	-	0.0933536	0.16518	0.565163	0.0743765	RPG	NO	0
primate	Clade3	RPS11	human	chr1	-	0.263215	0.380385	0.69197	0.118185	RPG	NO	0
primate	Clade3	RPS11	monkey	chr1	+	0.315232	0.574471	0.548735	0.00486126	RPG	NO	0
primate	Clade3	RPS11	chimp	chr1	-	0.567123	1.37014	0.413914	0.00201765	RPG	NO	0
primate	Clade2	RPS11	human	chr1	+	-1	-1	-1	-1	RPG	NO	0
primate	Clade2	RPS11	monkey	chr1	+	0.266838	0.544637	0.489937	0.0080735	RPG	NO	0
primate	Clade2	RPS11	chimp	chr1	+	-1	-1	-1	-1	RPG	NO	0
mouse	ind38	RPS11	mouse	chr13	+	0.203802	0.43358	0.470046	0.0124561	RPG	NO	0
chimp	ind55	RPS11	chimp	chr5	-	0	0.00906031	0	0	RT-RP	NO	0
rat	ind18	RPS11	rat	chr3	+	0.247527	0.313121	0.790515	0.31554	RPG	NO	0
primate	Clade5	RPS11	human	chr9	-	0.165432	0.468165	0.353363	0.00742976	RPG	NO	0
primate	Clade5	RPS11	monkey	chr15	+	0.181473	0.428357	0.423648	0.028154	RPG	NO	0
primate	Clade5	RPS11	chimp	chr9	-	0.165432	0.468165	0.353363	0.00742976	RPG	NO	0
primate	Clade4	RPS11	human	chr12	+	0.19672	0.45548	0.431896	0.000479034	RPG	YES	0
primate	Clade4	RPS11	monkey	chr11	+	0.174595	0.401733	0.434604	0.000722491	RPG	NO	ENSMMUG00000031783
primate	Clade4	RPS11	chimp	chr12	-	0.186109	0.417296	0.445989	0.00109664	RPG	NO	0
cow	ind75	RPS11	dog	chr8	-	0.126908	0.157744	0.804519	0.498293	RPG	NO	0
cow	ind59	RPS11	dog	chr38	+	0.822632	0	0	5.24008e-06	RPG	NO	0
rodent	Clade29	RPS11	rat	chr4	-	0.290876	0.525743	0.553266	0.0178565	RPG	NO	0
rodent	Clade29	RPS11	mouse	chr6	-	0.454268	0.691432	0.656996	0.0791178	RPG	NO	0
rat	ind31	RPS11	rat	chr8	-	0.217961	0.380446	0.57291	0.0160572	RPG	NO	0
rat	ind32	RPS11	rat	chr11	-	0.120528	0.16826	0.716319	0.237558	RPG	NO	0
rodent	Clade27	RPS11	rat	chr12	-	0.47195	0.696719	0.677389	0.131137	RPG	NO	0
rodent	Clade27	RPS11	mouse	chr5	+	0.588712	0.848988	0.693427	0.169465	RPG	NO	0
rodent	Clade24	RPS11	rat	chr17	-	0.270868	1.0637	0.254647	4.75755e-06	RPG	NO	ENSRNOG00000042055
mouse	ind47	RPS11	mouse	chr7	-	0.0793284	0.21205	0.374102	0.00125139	RPG	NO	0
cow	ind65	RPS11	dog	chrX	+	0.186499	0.485897	0.383824	3.94919e-05	RPG	NO	0
primate	Clade8	RPS11	human	chr20	-	0.216536	0.590448	0.366731	1.0388e-05	RPG	NO	0
primate	Clade8	RPS11	monkey	chr10	-	0.198946	0.585131	0.340002	3.1298e-06	RPG	NO	0
primate	Clade8	RPS11	chimp	chr20	-	0.211028	0.55796	0.378214	1.5446e-05	RPG	NO	0
mouse	Clade48	RPS11	mouse	chr7	-	0.490979	0.924037	0.531341	0.00611943	RPG	NO	0
mouse	Clade48	RPS11	mouse	chr7	-	0.0687533	0.145811	0.471525	0.0650735	RPG	NO	0
mouse	ind37	RPS11	mouse	chr12	+	0.0947146	0.322457	0.293728	5.33208e-06	RPG	YES	ENSMUSG00000046620
mouse	ind36	RPS11	mouse	chr14	+	0.215578	0.332645	0.648071	0.0637618	RPG	NO	0
mouse	ind35	RPS28	mouse	chr3	+	0.0134826	0.0197421	0.682935	0.730257	RPG	NO	0
mouse	ind34	RPS28	mouse	chr7	+	0.0599531	0.152245	0.393793	0.0683579	RT-RP	NO	0
mouse	ind39	RPS28	mouse	chr11	+	0.20425	0.339267	0.602032	0.150317	RPG	NO	0
mouse	ind42	RPS28	mouse	chr2	-	0.0065418	0	0	0	RT-RP	NO	0
opossum	ind48	RPS28	opossum	chr8	+	0.0406506	0.273477	0.148644	0.000146196	RT-RP	NO	ENSMODG00000025356
mouse	ind28	RPS28	mouse	chr5	+	0.0131153	0.0190476	0.688556	0.731618	RT-RP	NO	ENSMUSG00000069196
mouse	ind29	RPS28	mouse	chr5	+	0.0131373	0.0788776	0.166553	0.0395188	RT-RP	YES	0
mouse	ind43	RPS28	mouse	chr4	-	0.0196931	0.0592569	0.332334	0.235013	RT-RP	NO	0
rat	ind24	RPS28	rat	chr1	-	0.153105	0.521688	0.29348	0.000280217	RPG	NO	0
rat	ind25	RPS28	rat	chr1	-	0	0	0	0	RPG	NO	0
rat	ind26	RPS28	rat	chr11	-	0.0464079	0.104083	0.445873	0.158838	RT-RP	NO	0
mouse	ind27	RPS28	mouse	chr6	+	0	0	0	0	RT-RP	YES	0
dog	ind46	RPS28	cow	chr27	-	0.0503226	0.0692569	0.726608	0.454924	RPG	NO	0
rat	ind21	RPS28	rat	chr10	-	0.0540894	0.128797	0.419957	0.107045	RPG	NO	0
rat	ind22	RPS28	rat	chr2	-	0.137383	0.321248	0.427654	0.026582	RT-RP	NO	0
rat	ind23	RPS28	rat	chr13	-	0.259277	0.379576	0.68307	0.255573	RPG	NO	0
monkey	ind7	RPS28	monkey	chr5	-	0.00652319	0.122639	0.0531902	0.00123635	RT-RP	NO	ENSMMUG00000030258
monkey	ind6	RPS28	monkey	chr11	+	0.176357	0.514689	0.342648	0.0031328	RT-RP	NO	0
monkey	ind2	RPS28	monkey	chr17	+	0.427625	0.770724	0.554836	0.0383376	RPG	NO	0
rat	ind9	RPS28	rat	chr20	+	0.033295	0	0	0	RT-RP	NO	0
monkey	ind8	RPS28	monkey	chr13	-	0.0196262	0.0194307	1.01006	0.801588	RT-RP	NO	ENSMMUG00000030827
opossum	ind47	RPS28	opossum	chr2	+	0.280276	0.687654	0.407584	0.00434446	RPG	NO	0
mouse	ind44	RPS28	mouse	chr11	-	0.383694	0.695002	0.552075	0.0488582	RPG	NO	0
mouse	ind40	RPS28	mouse	chr18	-	0.180921	0.287973	0.628258	0.215463	RPG	NO	0
rat	ind15	RPS28	rat	chr13	+	0.120527	0.187087	0.644227	0.323483	RPG	NO	0
rat	ind14	RPS28	rat	chr14	+	0.00654917	0	0	0	RT-RP	NO	0
rat	ind17	RPS28	rat	chr9	+	0.0775177	0.189126	0.409873	0.0496231	RT-RP	NO	ENSRNOG00000029899
rat	ind16	RPS28	rat	chr3	+	0.0615821	0.0815387	0.755249	0.510518	RPG	NO	0
rat	ind11	RPS28	rat	chr18	+	0.144261	0.140459	1.02707	0.999881	RT-RP	NO	ENSRNOG00000030242
rat	ind10	RPS28	rat	chr17	+	0.0272593	0.0605436	0.450242	0.299381	RPG	NO	0
rat	ind13	RPS28	rat	chr16	+	0	0	0	0	RT-RP	NO	ENSRNOG00000033709
rat	ind12	RPS28	rat	chr16	+	0.0197543	0.0587092	0.336477	0.23757	RT-RP	NO	ENSRNOG00000018787
primate	Clade3	RPS28	monkey	chr1	+	0.116937	0.31929	0.366241	0.0113716	RT-RP	NO	ENSMMUG00000031501
mouse	ind38	RPS28	mouse	chr11	+	0.360069	0.602315	0.597809	0.074745	RPG	NO	0
rat	ind19	RPS28	rat	chr6	-	0.0606493	0.080304	0.755246	0.730021	RPG	NO	0
rat	ind18	RPS28	rat	chr18	-	0.0877387	0.192627	0.455486	0.0592515	RPG	NO	0
primate	Clade5	RPS28	monkey	chr3	+	0.102587	0.153075	0.670173	0.431732	RT-RP	NO	0
primate	Clade4	RPS28	monkey	chr1	+	0.175211	0.346968	0.504978	0.0625519	RPG	NO	0
mouse	ind41	RPS28	mouse	chr12	-	0.33002	0.353463	0.933676	0.855022	RPG	NO	0
mouse	ind33	RPS28	mouse	chrX	+	0.0743188	0.173931	0.427289	0.0904039	RPG	NO	0
mouse	ind32	RPS28	mouse	chrX	+	0.11173	0.145688	0.766912	0.613163	RT-RP	NO	0
rodent	Clade20	RPS28	rat	chr10	-	0.121471	0.24433	0.497159	0.0685761	RPG	NO	0
rodent	Clade20	RPS28	mouse	chr11	-	0.361714	0.592648	0.610335	0.113307	RPG	NO	0
mouse	ind31	RPS28	mouse	chr13	+	0.0065418	0	0	0	RT-RP	NO	0
mouse	ind30	RPS28	mouse	chr12	+	0.0473301	0.0607784	0.778732	0.682686	RPG	NO	0
mouse	ind37	RPS28	mouse	chr8	+	0.366399	0.504322	0.726518	0.302765	RPG	NO	0
mouse	ind36	RPS28	mouse	chr3	+	0.148415	0.350111	0.423907	0.0264256	RPG	NO	0
mammal	Clade333	RPL23A	dog	chr29	-	1.31154	0	0	0.0036181	RPG	NO	0
cow	ind409	RPL23A	dog	chr19	-	0.198459	0.322059	0.61622	0.0645446	RPG	NO	0
cow	ind408	RPL23A	dog	chr19	-	0.200342	0.617209	0.324594	5.27094e-06	RPG	NO	0
cow	ind403	RPL23A	dog	chr11	-	1.34285	2.02741	0.662349	0.287041	RPG	NO	0
cow	ind402	RPL23A	dog	chr11	-	1.29761	2.11907	0.61235	0.243773	RPG	NO	0
cow	ind401	RPL23A	dog	chr11	-	0.0374099	0.0774183	0.483218	0.11327	RPG	NO	0
cow	ind400	RPL23A	dog	chr33	-	0.753494	1.54215	0.4886	0.00928139	RPG	NO	0
cow	ind407	RPL23A	dog	chr19	-	0.481991	1.09545	0.439995	0.00203593	RPG	NO	0
cow	ind406	RPL23A	dog	chr15	-	0.028613	0.0461116	0.620517	0.356791	RPG	NO	0
cow	ind405	RPL23A	dog	chr15	-	0.192738	0.52221	0.369082	1.02567e-05	RPG	NO	0
cow	ind404	RPL23A	dog	chr15	-	0.192629	0.378039	0.509548	0.00805186	RPG	NO	ENSCAFG00000005715
cow	ind286	RPL23A	dog	chr9	+	0.0685989	0.170066	0.403367	0.00889067	RPG	NO	0
cow	ind398	RPL23A	dog	chr25	-	1.50614	0	0	1.895e-05	RPG	NO	0
rat	ind77	RPL23A	rat	chr15	-	1.38664	3.08553	0.449402	0.0707574	RPG	NO	ENSRNOG00000008053
rat	ind76	RPL23A	rat	chr11	-	0.778672	3.08652	0.252282	2.80808e-05	RPG	NO	0
rat	ind73	RPL23A	rat	chr8	-	0.484551	2.14364	0.226042	3.05114e-05	RPG	NO	0
rat	ind72	RPL23A	rat	chr8	-	0.636443	1.38782	0.45859	0.00640393	RPG	NO	0
rat	ind71	RPL23A	rat	chr3	-	0.913972	0	0	0.882156	RPG	NO	0
rat	ind70	RPL23A	rat	chr3	-	0.0944961	0.270675	0.349112	0.000383051	RPG	NO	ENSRNOG00000033052
rat	ind78	RPL23A	rat	chr19	-	0.117254	0.164164	0.71425	0.303666	RPG	NO	0
cow	Clade385	RPL23A	dog	chr3	-	0.973255	3.34619	0.290855	0.00485355	RPG	NO	ENSCAFG00000008744
cow	Clade385	RPL23A	dog	chr3	-	0.996958	1.84692	0.539795	0.0188715	RPG	NO	0
cow	ind278	RPL23A	dog	chr7	+	0.12438	0.174424	0.713094	0.241334	RPG	NO	ENSCAFG00000017678
cow	ind274	RPL23A	dog	chr37	+	0.142207	0.400411	0.355152	4.78243e-05	RPG	NO	0
cow	ind275	RPL23A	dog	chr37	+	0.997852	1.66865	0.598001	0.0421847	RPG	NO	0
cow	ind276	RPL23A	dog	chr37	+	0.192711	0.274322	0.7025	0.158446	RPG	NO	0
cow	ind270	RPL23A	dog	chrX	+	1.47697	0	0	0.00166054	RPG	NO	0
cow	ind271	RPL23A	dog	chrX	+	0.129181	0.237497	0.543928	0.0374299	RPG	NO	0
cow	ind272	RPL23A	dog	chrX	+	0.211183	0.264826	0.79744	0.322194	RPG	NO	0
cow	ind273	RPL23A	dog	chrX	+	0.424503	0.743891	0.570653	0.00681942	RPG	NO	0
cow	ind296	RPL23A	dog	chr25	+	1.28807	3.69596	0.348508	0.0303311	RPG	NO	ENSCAFG00000012370
cow	ind297	RPL23A	dog	chr26	+	0.15442	0.32993	0.468039	0.00436739	RPG	NO	0
cow	ind294	RPL23A	dog	chr25	+	0.139319	0.274473	0.507587	0.012961	RPG	NO	0
cow	ind295	RPL23A	dog	chr25	+	0.00560711	0.0184101	0.304567	0.35979	RPG	NO	ENSCAFG00000011170
cow	ind292	RPL23A	dog	chr25	+	0.336501	0.539298	0.623962	0.0369326	RPG	NO	ENSCAFG00000005944
cow	ind293	RPL23A	dog	chr25	+	1.57003	0	0	0.0110163	RPG	NO	0
cow	ind290	RPL23A	dog	chr8	+	0.0431171	0.12146	0.354991	0.0153217	RPG	NO	ENSCAFG00000014940
cow	ind291	RPL23A	dog	chr8	+	0.380262	0.648709	0.586183	0.0118163	RPG	NO	0
cow	ind357	RPL23A	dog	chr4	-	0.985025	0	0	0.0226989	RPG	NO	0
cow	ind356	RPL23A	dog	chr4	-	1.72514	0	0	0.00587566	RPG	NO	ENSCAFG00000016719
cow	ind355	RPL23A	dog	chr4	-	0.87765	3.60198	0.243657	0.000475512	RPG	NO	0
cow	ind353	RPL23A	dog	chr2	-	0.98627	2.81892	0.349875	0.0262574	RPG	NO	0
cow	ind287	RPL23A	dog	chr9	+	1.36824	0	0	0.00616378	RPG	NO	0
cow	ind298	RPL23A	dog	chr26	+	0.772585	2.6821	0.288052	6.99025e-05	RPG	NO	0
cow	ind299	RPL23A	dog	chr26	+	1.20626	0	0	1.53764e-06	RPG	NO	0
hominoid	Clade159	RPL23A	chimp	chr11	+	0.701691	0.954977	0.734772	0.142816	RPG	NO	0
hominoid	Clade159	RPL23A	human	chr11	+	1.25681	2.37856	0.528391	0.0579003	RPG	NO	0
hominoid	Clade158	RPL23A	chimp	chr8	+	0.951041	1.41588	0.671698	0.118118	RPG	NO	0
hominoid	Clade158	RPL23A	human	chr8	+	0.932781	1.38648	0.672771	0.092106	RPG	NO	0
hominoid	Clade153	RPL23A	human	chr3	+	1.3059	2.05407	0.635761	0.129545	RPG	NO	0
hominoid	Clade153	RPL23A	chimp	chr3	+	1.29271	2.17954	0.593111	0.127006	RPG	NO	0
hominoid	Clade152	RPL23A	chimp	chr3	+	0.881206	1.29742	0.679197	0.182676	RPG	NO	0
hominoid	Clade152	RPL23A	human	chr3	+	0.933	1.41649	0.65867	0.180943	RPG	NO	0
hominoid	Clade152	RPL23A	chimp	chr3	-	1.00587	2.12849	0.472574	0.0111405	RPG	NO	0
hominoid	Clade152	RPL23A	human	chr3	-	0.842216	1.35574	0.621221	0.038675	RPG	NO	0
hominoid	Clade152	RPL23A	human	chr3	-	0.942491	1.52989	0.616051	0.0448764	RPG	NO	0
hominoid	Clade152	RPL23A	chimp	chr3	-	0.919553	1.53691	0.598315	0.0338232	RPG	NO	0
hominoid	Clade151	RPL23A	chimp	chr1	+	1.19462	0	0	0.00659581	RPG	NO	0
hominoid	Clade151	RPL23A	human	chr1	+	1.2559	0	0	0.000469696	RPG	NO	0
hominoid	Clade150	RPL23A	chimp	chr1	+	1.10461	0	0	0.00196907	RPG	NO	0
hominoid	Clade150	RPL23A	human	chr1	+	1.09221	2.14519	0.509142	0.0673453	RPG	NO	0
hominoid	Clade157	RPL23A	chimp	chr8	+	0.52817	0.796377	0.663216	0.153665	RPG	NO	0
hominoid	Clade157	RPL23A	human	chr8	+	1.30642	0	0	3.72759e-05	RPG	NO	0
hominoid	Clade156	RPL23A	chimp	chr9	+	1.37959	0	0	0.000423805	RPG	NO	0
hominoid	Clade156	RPL23A	human	chr9	+	0.938903	2.3977	0.391585	0.0218223	RPG	NO	0
hominoid	Clade155	RPL23A	chimp	chr3	+	0.914585	1.00665	0.908543	0.631256	RPG	NO	0
hominoid	Clade155	RPL23A	human	chr3	+	1.05342	2.21894	0.474738	0.013631	RPG	NO	0
hominoid	Clade154	RPL23A	chimp	chr3	+	0.86407	0	0	2.00406e-08	RPG	NO	0
hominoid	Clade154	RPL23A	human	chr3	+	0.981664	0	0	5.44492e-05	RPG	NO	0
mouse	ind120	RPL23A	mouse	chr11	-	0.996887	1.73878	0.573326	0.0250736	RPG	NO	0
mouse	ind121	RPL23A	mouse	chr15	-	0.00842478	0.00915451	0.920288	0.782335	RT-RP	NO	ENSMUSG00000022292
mouse	ind122	RPL23A	mouse	chr19	-	1.11971	3.47273	0.32243	0.00496306	RPG	NO	0
cow	ind288	RPL23A	dog	chr8	+	0.185491	0.323957	0.572578	0.0234782	RPG	NO	0
eutheria	Clade23	RPL23A	human	chr19	-	1.22218	1.42592	0.857116	0.542532	RPG	NO	0
eutheria	Clade23	RPL23A	rat	chr1	+	0.239014	0.362667	0.659046	0.0652191	RPG	NO	0
eutheria	Clade27	RPL23A	dog	chrX	+	1.28553	0	0	8.96539e-06	RPG	NO	0
eutheria	Clade27	RPL23A	rat	chrX	+	1.20743	0	0	0.00513359	RPG	NO	0
eutheria	Clade27	RPL23A	mouse	chrX	-	0.307023	1.16003	0.26467	4.37536e-10	RPG	NO	0
eutheria	Clade25	RPL23A	rat	chr1	+	0.907267	0	0	1.43999e-06	RPG	NO	0
eutheria	Clade25	RPL23A	dog	chr21	+	0.239373	0.26285	0.910683	0.681897	RPG	NO	0
chimp	ind198	RPL23A	chimp	chr19	-	0.905007	1.22294	0.740024	0.199547	RPG	NO	0
cow	Clade277	RPL23A	dog	chr7	+	0.0356347	0.133805	0.266318	0.00274118	RPG	NO	ENSCAFG00000001743
rat	ind12	RPL23A	rat	chr5	+	0.29084	0.579256	0.502092	0.00128237	RPG	NO	0
cow	ind391	RPL23A	dog	chr9	-	1.67482	0	0	0.0093042	RPG	NO	ENSCAFG00000005692
hominoid	Clade162	RPL23A	chimp	chr20	-	0.880495	1.43014	0.615669	0.046964	RPG	NO	0
hominoid	Clade162	RPL23A	human	chr20	-	1.1759	0	0	0.00820691	RPG	NO	0
hominoid	Clade163	RPL23A	chimp	chr18	-	1.2623	0	0	0.00137864	RPG	NO	0
hominoid	Clade163	RPL23A	human	chr18	-	1.16522	0	0	0.000170903	RPG	NO	0
rodent	Clade58	RPL23A	rat	chr4	-	0.648307	0	0	3.02614e-05	RPG	NO	0
rodent	Clade58	RPL23A	mouse	chr6	-	0.480484	0.847651	0.566841	0.0296151	RPG	NO	0
rat	Clade55	RPL23A	rat	chr4	-	0.0712237	0.18422	0.386623	0.00313948	RPG	NO	ENSRNOG00000012822
rat	Clade55	RPL23A	rat	chr4	-	0.0712237	0.18422	0.386623	0.00313948	RPG	NO	ENSRNOG00000012822
rodent	Clade54	RPL23A	rat	chr4	-	0.246018	0.632639	0.388876	2.62996e-05	RPG	NO	0
rodent	Clade54	RPL23A	mouse	chr6	-	1.2854	2.3618	0.544245	0.053106	RPG	NO	0
opossum	ind433	RPL23A	opossum	chr1	-	-1	-1	-1	-1	RPG	NO	0
opossum	ind430	RPL23A	opossum	chr4	-	0.0287538	0.0284366	1.01115	0.980832	RT-RP	NO	ENSMODG00000016415
opossum	ind431	RPL23A	opossum	chr4	-	0.763926	0	0	4.85525e-06	RPG	NO	0
opossum	ind436	RPL23A	opossum	chr1	-	0.929184	0	0	0.0109285	RPG	NO	0
opossum	ind437	RPL23A	opossum	chr1	-	1.09009	0	0	0.0131272	RPG	NO	0
opossum	ind434	RPL23A	opossum	chr1	-	0.135667	0.30329	0.447317	0.00267532	RPG	NO	0
opossum	ind435	RPL23A	opossum	chr1	-	0.147356	0.457618	0.322008	0.000257093	RPG	NO	ENSMODG00000001044
opossum	ind438	RPL23A	opossum	chr1	-	1.31852	0	0	0.000410304	RPG	NO	0
opossum	ind439	RPL23A	opossum	chr1	-	0.949013	2.0535	0.462144	0.0194635	RPG	NO	0
rat	ind28	RPL23A	rat	chrX	+	0.218158	0.334379	0.652429	0.173946	RPG	NO	0
mammal	Clade113	RPL23A	mouse	chr4	-	1.95273	0	0	0.0170935	RPG	NO	0
mammal	Clade113	RPL23A	opossum	chr6	-	1.35264	3.29584	0.410408	0.367052	RPG	NO	0
rat	ind24	RPL23A	rat	chr1	+	1.36993	0	0	0.0213196	RPG	NO	0
rat	ind26	RPL23A	rat	chr1	+	1.18355	1.82196	0.649605	0.185175	RPG	NO	0
rat	ind20	RPL23A	rat	chr13	+	1.08636	1.40776	0.771692	0.344707	RPG	NO	0
rat	ind21	RPL23A	rat	chr4	+	1.75342	2.2189	0.790219	0.597844	RT-RP	NO	ENSRNOG00000023561
rat	ind22	RPL23A	rat	chr1	+	0.20389	0.276603	0.737121	0.203684	RPG	NO	0
eutheria	Clade118	RPL23A	dog	chr19	+	1.70123	4.28951	0.396601	0.195771	RPG	NO	0
eutheria	Clade118	RPL23A	mouse	chr3	-	0.0808336	0.0920383	0.878261	0.683788	RPG	NO	0
eutheria	Clade118	RPL23A	chimp	chr13	+	1.36805	2.33927	0.584817	0.134063	RT-RP	NO	0
cow	ind227	RPL23A	dog	chr10	+	0.15499	0.400013	0.387462	0.000406103	RPG	NO	ENSCAFG00000003274
cow	ind226	RPL23A	dog	chr10	+	0.838365	2.18225	0.384174	0.000406072	RPG	NO	0
cow	ind225	RPL23A	dog	chr10	+	0.00560374	0.0184465	0.303784	0.359349	RPG	NO	0
cow	ind224	RPL23A	dog	chr6	+	0.171232	0.275728	0.62102	0.0562147	RPG	NO	0
cow	ind223	RPL23A	dog	chr6	+	1.11033	0	0	7.29316e-07	RPG	NO	0
cow	ind222	RPL23A	dog	chr6	+	0.778093	1.56507	0.497163	0.0356413	RPG	NO	0
cow	ind221	RPL23A	dog	chr6	+	0.0849567	0.142267	0.597164	0.119758	RPG	NO	ENSCAFG00000017844
cow	ind220	RPL23A	dog	chr6	+	0	0.0278322	0	0	RPG	NO	0
cow	ind384	RPL23A	dog	chr7	-	1.46592	3.61853	0.405115	0.0602351	RPG	NO	0
cow	ind380	RPL23A	dog	chr36	-	0.147958	0.244237	0.605795	0.0628833	RPG	NO	0
cow	ind381	RPL23A	dog	chr7	-	0.442483	1.28497	0.344354	0.000132729	RPG	NO	0
cow	ind229	RPL23A	dog	chr29	+	0.190268	0.373776	0.509043	0.00686465	RPG	NO	0
cow	ind228	RPL23A	dog	chr10	+	1.47703	3.13875	0.470578	0.128051	RPG	NO	0
hominoid	Clade188	RPL23A	chimp	chr1	-	1.51827	0	0	0.00592093	RPG	NO	0
hominoid	Clade188	RPL23A	human	chr1	-	1.44778	0	0	0.00184183	RPG	NO	0
hominoid	Clade189	RPL23A	chimp	chr1	-	1.61858	0	0	0.0432902	RPG	NO	0
hominoid	Clade189	RPL23A	human	chr1	-	1.63164	0	0	0.0217519	RPG	NO	0
eutheria	Clade185	RPL23A	chimp	chr1	-	1.08312	2.25287	0.480773	0.0169648	RPG	NO	0
eutheria	Clade185	RPL23A	dog	chr4	+	1.53077	0	0	0.00202162	RPG	NO	ENSCAFG00000018637
hominoid	Clade186	RPL23A	chimp	chr1	-	1.12757	3.66359	0.307778	0.0109628	RPG	NO	0
hominoid	Clade186	RPL23A	human	chr1	-	0.996295	0	0	0.000966502	RPG	NO	0
hominoid	Clade180	RPL23A	chimp	chr5	-	1.95882	0	0	0.306211	RPG	NO	0
hominoid	Clade180	RPL23A	human	chr5	-	1.48519	0	0	0.000118219	RPG	NO	0
hominoid	Clade181	RPL23A	chimp	chr21	-	1.19546	0	0	0.00217887	RPG	NO	0
hominoid	Clade181	RPL23A	human	chr21	-	0.809963	1.1419	0.709313	0.141794	RPG	NO	0
hominoid	Clade182	RPL23A	chimp	chr12	-	1.29537	0	0	0.00080282	RPG	NO	0
hominoid	Clade182	RPL23A	human	chr12	-	1.28438	0	0	0.000395062	RPG	NO	0
cow	ind366	RPL23A	dog	chr1	-	1.15262	0	0	3.18379e-10	RPG	NO	0
cow	ind367	RPL23A	dog	chr27	-	0.462748	0.818151	0.565602	0.0167638	RPG	NO	0
cow	ind364	RPL23A	dog	chr1	-	1.05186	0	0	0.00113925	RPG	NO	0
cow	ind365	RPL23A	dog	chr1	-	0.896331	2.3909	0.374893	0.00759036	RPG	NO	0
cow	ind363	RPL23A	dog	chr1	-	0.85966	0	0	0.000550223	RPG	NO	0
cow	ind360	RPL23A	dog	chr1	-	0.111428	0.274758	0.405548	0.000931772	RPG	NO	0
cow	ind361	RPL23A	dog	chr1	-	0.366033	0.410303	0.892105	0.627442	RPG	NO	0
cow	ind369	RPL23A	dog	chr27	-	0.949967	1.43733	0.660924	0.177997	RPG	NO	0
cow	ind388	RPL23A	dog	chr3	-	1.14604	0	0	0.0041502	RPG	NO	0
cow	ind389	RPL23A	dog	chr3	-	0.370271	0.533702	0.693778	0.0897886	RPG	NO	0
cow	ind313	RPL23A	dog	chr17	-	0.993105	0	0	0.0197392	RPG	NO	0
cow	ind312	RPL23A	dog	chr20	-	0.776871	1.21013	0.641973	0.126425	RPG	NO	ENSCAFG00000005182
cow	ind311	RPL23A	dog	chr20	-	1.44189	2.18395	0.66022	0.246572	RPG	NO	0
cow	ind310	RPL23A	dog	chr19	+	1.11644	1.45785	0.765815	0.314808	RPG	NO	ENSCAFG00000005473
cow	ind317	RPL23A	dog	chr18	-	0.132474	0.16501	0.802823	0.412757	RPG	NO	ENSCAFG00000013124
cow	ind316	RPL23A	dog	chr18	-	0.0365856	0.0895472	0.408562	0.0346149	RPG	NO	0
cow	ind315	RPL23A	dog	chr24	-	0.124279	0.440602	0.282066	8.44669e-05	RPG	NO	ENSCAFG00000005525
cow	ind314	RPL23A	dog	chr17	-	0.51904	0.68034	0.762913	0.283195	RPG	NO	0
cow	ind318	RPL23A	dog	chr18	-	0.830856	1.53602	0.540914	0.0102309	RPG	NO	0
mouse	Clade84	RPL23A	mouse	chr10	+	0.0170558	0.097669	0.174628	0.000783077	RT-RP	NO	ENSMUSG00000074854
mouse	Clade84	RPL23A	mouse	chr10	-	0.0170558	0.0472457	0.361002	0.107885	RT-RP	NO	ENSMUSG00000074857
mouse	Clade84	RPL23A	mouse	chr10	-	0.0228025	0.047424	0.480821	0.175453	RT-RP	NO	ENSMUSG00000074859
mouse	Clade84	RPL23A	mouse	chr10	+	1.79425	0	0	0.0988371	RPG	NO	0
mouse	Clade84	RPL23A	mouse	chr10	-	0.0228025	0.047424	0.480821	0.175453	RT-RP	NO	ENSMUSG00000074856
mouse	Clade84	RPL23A	mouse	chr10	+	1.8391	0	0	0.0975608	RPG	NO	0
mouse	Clade84	RPL23A	mouse	chr10	-	0.0170558	0.0472457	0.361002	0.107885	RT-RP	NO	ENSMUSG00000074858
cow	ind382	RPL23A	dog	chr7	-	1.43699	0	0	6.63014e-07	RPG	NO	0
cow	ind383	RPL23A	dog	chr7	-	0.0433766	0.0690628	0.628075	0.303796	RPG	NO	0
rodent	Clade13	RPL23A	rat	chr2	+	1.02098	0	0	5.53368e-07	RPG	NO	0
rodent	Clade13	RPL23A	mouse	chr13	+	1.09818	1.95176	0.562662	0.038676	RPG	NO	0
rodent	Clade10	RPL23A	rat	chr5	+	0.653709	0	0	0.000319207	RPG	NO	0
rodent	Clade10	RPL23A	mouse	chr4	+	0.730722	2.28902	0.319229	0.032658	RPG	NO	0
rodent	Clade15	RPL23A	rat	chr2	+	0.381962	0.749254	0.50979	0.000853135	RPG	NO	ENSRNOG00000018865
rodent	Clade15	RPL23A	mouse	chr15	+	1.07289	0	0	6.09513e-05	RPG	NO	ENSMUSG00000047497
cow	Clade309	RPL23A	dog	chr19	+	0.163659	0.207033	0.790497	0.440209	RPG	NO	0
cow	Clade309	RPL23A	dog	chr19	+	1.13555	2.9531	0.384527	0.0315469	RPG	NO	0
rat	ind60	RPL23A	rat	chr1	-	0.255158	0.335371	0.760823	0.231908	RPG	NO	0
rat	ind63	RPL23A	rat	chrX	-	0.795228	1.82338	0.43613	0.00874913	RPG	NO	0
rat	ind69	RPL23A	rat	chr7	-	0.179527	0.312747	0.574035	0.029996	RPG	NO	0
cow	ind268	RPL23A	dog	chr27	+	0.62241	1.67853	0.370805	0.0319382	RPG	NO	0
cow	ind263	RPL23A	dog	chr1	+	1.23315	0	0	0.0147069	RPG	NO	0
cow	ind262	RPL23A	dog	chr1	+	1.11037	3.12275	0.355573	0.0450337	RPG	NO	0
cow	ind261	RPL23A	dog	chr1	+	0.918993	1.58347	0.580366	0.110302	RPG	NO	ENSCAFG00000000353
cow	ind260	RPL23A	dog	chr4	+	0.280936	0.422964	0.664207	0.0562733	RPG	NO	0
cow	ind267	RPL23A	dog	chr27	+	0.563324	0.903957	0.623176	0.0631234	RPG	NO	ENSCAFG00000010680
cow	ind266	RPL23A	dog	chr27	+	0.843107	1.35395	0.622703	0.0464826	RPG	NO	0
cow	ind265	RPL23A	dog	chr1	+	1.77739	0	0	0.00243677	RPG	NO	0
cow	ind264	RPL23A	dog	chr1	+	0.161354	0.297703	0.541996	0.0323985	RPG	NO	0
cow	ind285	RPL23A	dog	chr9	+	0.0980888	0.116147	0.844526	0.569787	RPG	NO	0
cow	ind284	RPL23A	dog	chr3	+	0.757115	1.37136	0.552092	0.0178619	RPG	NO	0
cow	ind329	RPL23A	dog	chr6	-	0.845568	2.32636	0.363472	0.00653537	RPG	NO	ENSCAFG00000020040
cow	ind281	RPL23A	dog	chr7	+	1.37009	1.78754	0.766468	0.517822	RPG	NO	0
cow	ind280	RPL23A	dog	chr7	+	0.531988	0.758921	0.700979	0.240868	RPG	NO	0
cow	ind283	RPL23A	dog	chr3	+	1.02246	1.95078	0.524129	0.070843	RPG	NO	0
cow	ind282	RPL23A	dog	chr3	+	0.209433	0.34704	0.603482	0.0392121	RPG	NO	0
cow	ind322	RPL23A	dog	chr16	-	0.913217	0	0	0.00148622	RPG	NO	0
cow	ind323	RPL23A	dog	chr30	-	0.0688644	0.0772008	0.892017	0.825036	RPG	NO	ENSCAFG00000013560
cow	ind320	RPL23A	dog	chr16	-	0.28733	0.416334	0.690142	0.122377	RPG	NO	0
cow	ind321	RPL23A	dog	chr16	-	1.29072	0	0	0.0398988	RPG	NO	0
cow	ind326	RPL23A	dog	chr32	-	0.932845	2.34678	0.397501	0.0178564	RPG	NO	0
cow	ind327	RPL23A	dog	chr6	-	1.37482	0	0	0.0372333	RPG	NO	0
cow	ind324	RPL23A	dog	chr30	-	0	0	0	0	RPG	NO	0
cow	ind325	RPL23A	dog	chr30	-	0.894965	0	0	0.0152974	RPG	NO	0
rat	ind14	RPL23A	rat	chr2	+	0.00847935	0.0459441	0.184558	0.0218339	RT-RP	NO	ENSRNOG00000029670
rat	ind17	RPL23A	rat	chr2	+	0.135481	0.264687	0.511854	0.012917	RPG	NO	0
rat	ind16	RPL23A	rat	chr2	+	0.219331	0.421175	0.520759	0.00496411	RPG	NO	0
rat	ind11	RPL23A	rat	chr5	+	0.563724	1.21212	0.465073	0.00552792	RPG	NO	ENSRNOG00000006615
hominoid	Clade168	RPL23A	chimp	chr16	-	1.25292	2.0483	0.611686	0.109913	RPG	NO	0
hominoid	Clade168	RPL23A	human	chr16	-	0.785719	1.6688	0.470829	0.00241574	RPG	NO	0
hominoid	Clade169	RPL23A	chimp	chr2a	-	1.52632	2.34669	0.650415	0.260554	RPG	NO	0
hominoid	Clade169	RPL23A	human	chr2	-	1.56193	1.77718	0.878885	0.709789	RT-RP	NO	0
hominoid	Clade166	RPL23A	chimp	chr2b	-	1.25122	0	0	1.67365e-05	RPG	NO	0
hominoid	Clade166	RPL23A	human	chr2	-	1.35734	0	0	2.93744e-05	RPG	NO	0
hominoid	Clade167	RPL23A	chimp	chr16	-	1.16879	1.49132	0.783733	0.343183	RPG	NO	0
hominoid	Clade167	RPL23A	human	chr16	-	1.09306	2.24682	0.486492	0.0210247	RPG	NO	0
hominoid	Clade164	RPL23A	human	chr2	-	1.04342	2.45961	0.424223	0.0237231	RPG	NO	0
hominoid	Clade164	RPL23A	chimp	chr2b	-	1.11242	0	0	0.00100512	RPG	NO	0
hominoid	Clade164	RPL23A	chimp	chr2b	-	1.0305	2.31477	0.445182	0.0317111	RPG	NO	0
hominoid	Clade164	RPL23A	human	chr2	-	0.99388	2.88179	0.344883	0.0188756	RPG	NO	0
hominoid	Clade165	RPL23A	chimp	chr2b	-	0.742227	0	0	0.00736876	RPG	NO	0
hominoid	Clade165	RPL23A	human	chr2	-	0.742227	0	0	0.00736876	RPG	NO	0
rat	ind18	RPL23A	rat	chr13	+	0.55758	0	0	0.00071649	RPG	NO	0
eutheria	Clade160	RPL23A	human	chr11	+	1.23967	0	0	0.00450537	RPG	NO	ENSG00000149084
eutheria	Clade160	RPL23A	chimp	chr11	+	1.49382	0	0	0.00156321	RPG	NO	ENSPTRG00000003522
eutheria	Clade160	RPL23A	dog	chr18	-	0.309336	0.499939	0.618748	0.0534997	RPG	NO	0
hominoid	Clade161	RPL23A	chimp	chr19	+	1.51746	0	0	0.00265482	RT-RP	NO	0
hominoid	Clade161	RPL23A	human	chr19	+	1.52731	0	0	0.000225295	RT-RP	NO	0
cow	ind218	RPL23A	dog	chr6	+	0.231127	0.452041	0.511296	0.00343834	RPG	NO	0
cow	ind219	RPL23A	dog	chr6	+	1.46932	0	0	0.00919321	RPG	NO	0
cow	ind216	RPL23A	dog	chr32	+	0.552757	1.47339	0.37516	0.0171228	RPG	NO	0
cow	ind217	RPL23A	dog	chr32	+	1.25559	1.40547	0.89336	0.716469	RPG	NO	0
cow	ind214	RPL23A	dog	chr30	+	0.148391	0.23599	0.6288	0.0872623	RPG	NO	0
cow	ind215	RPL23A	dog	chr32	+	1.43296	0	0	0.00139006	RPG	NO	0
cow	ind212	RPL23A	dog	chr16	+	0.312795	0.611795	0.511275	0.00194472	RPG	NO	0
cow	ind213	RPL23A	dog	chr16	+	0.222721	0.389182	0.572281	0.018531	RPG	NO	0
cow	ind210	RPL23A	dog	chr16	+	0.126553	0.16776	0.754369	0.31467	RPG	NO	ENSCAFG00000025529
cow	ind211	RPL23A	dog	chr16	+	0.201953	0.415563	0.485974	0.00203369	RPG	NO	ENSCAFG00000003391
cow	ind359	RPL23A	dog	chr1	-	1.06951	0	0	0.00301685	RPG	NO	0
cow	ind358	RPL23A	dog	chr1	-	0.302401	0.451365	0.669968	0.0750223	RPG	NO	0
hominoid	Clade142	RPL23A	chimp	chr12	+	1.11043	0	0	0.00141021	RPG	NO	0
hominoid	Clade142	RPL23A	human	chr12	+	1.09798	0	0	0.000747548	RPG	NO	0
cow	ind352	RPL23A	dog	chr2	-	0.172825	0.296496	0.58289	0.0407836	RPG	NO	0
cow	ind351	RPL23A	dog	chr2	-	0.301167	0.520834	0.578241	0.0158485	RPG	NO	ENSCAFG00000004716
cow	ind350	RPL23A	dog	chr22	-	0.321164	0.633467	0.506995	0.00172878	RPG	NO	0
rodent	Clade42	RPL23A	mouse	chr12	-	1.09762	1.60831	0.682465	0.750785	RPG	NO	0
rodent	Clade42	RPL23A	rat	chr6	-	0.0435255	0.118244	0.3681	0.00870969	RPG	NO	ENSRNOG00000032771
rodent	Clade42	RPL23A	rat	chr6	-	0.0435255	0.118244	0.3681	0.00870969	RT-RP	NO	ENSRNOG00000032771
opossum	ind421	RPL23A	opossum	chr7	+	1.36623	0	0	0.0052758	RPG	NO	0
opossum	ind420	RPL23A	opossum	chrX	+	1.19239	0	0	4.62182e-06	RPG	NO	0
rat	ind6	RPL23A	rat	chr14	+	0.0421228	0.188464	0.223505	1.6054e-05	RT-RP	NO	ENSRNOG00000028963
opossum	ind425	RPL23A	opossum	chr2	-	0.896541	0	0	2.26828e-06	RPG	NO	0
opossum	ind424	RPL23A	opossum	chr3	+	0.961929	0	0	0.000143953	RPG	NO	0
opossum	ind427	RPL23A	opossum	chr2	-	1.25294	1.92186	0.65194	0.193436	RPG	NO	0
opossum	ind426	RPL23A	opossum	chr2	-	1.02323	0	0	0.000219266	RPG	NO	0
opossum	ind429	RPL23A	opossum	chr4	-	1.06906	0	0	6.15718e-05	RPG	NO	0
opossum	ind428	RPL23A	opossum	chr4	-	0.56484	2.31115	0.244398	0.00646002	RPG	NO	0
rat	ind9	RPL23A	rat	chr5	+	0.222003	0.336223	0.660285	0.100871	RPG	NO	0
hominoid	Clade128	RPL23A	chimp	chr2b	+	0.938843	1.2573	0.746716	0.235975	RPG	NO	0
hominoid	Clade128	RPL23A	human	chr2	+	1.07527	0	0	1.49888e-05	RPG	NO	0
hominoid	Clade129	RPL23A	chimp	chr2b	+	0.837485	1.1884	0.704716	0.147944	RPG	NO	0
hominoid	Clade129	RPL23A	human	chr2	+	0.978631	0.972164	1.00665	1	RPG	NO	0
hominoid	Clade123	RPL23A	chimp	chr20	+	0.916843	2.39375	0.383016	0.00935534	RPG	NO	0
hominoid	Clade123	RPL23A	human	chr20	+	0.922638	0	0	0.00198536	RPG	NO	0
hominoid	Clade126	RPL23A	chimp	chr17	+	0.884354	3.62647	0.243861	0.00824762	RPG	NO	0
hominoid	Clade126	RPL23A	human	chr17	-	0.874612	1.93646	0.451656	0.050659	RPG	NO	0
hominoid	Clade127	RPL23A	chimp	chr17	+	1.54002	0	0	0.000986535	RT-RP	NO	ENSPTRG00000009488
hominoid	Clade127	RPL23A	human	chr17	+	1.55948	0	0	0.00376897	RT-RP	NO	ENSG00000141376
hominoid	Clade124	RPL23A	chimp	chr17	+	1.1098	0	0	0.000202244	RPG	NO	0
hominoid	Clade124	RPL23A	human	chr17	+	1.14224	2.79709	0.408369	0.0468264	RPG	NO	0
hominoid	Clade125	RPL23A	chimp	chr17	+	0.918193	1.4869	0.61752	0.0496515	RPG	NO	0
hominoid	Clade125	RPL23A	human	chr17	-	0.921343	1.46436	0.629178	0.0663167	RPG	NO	0
rat	ind59	RPL23A	rat	chr1	-	0.0894368	0.172037	0.51987	0.0859575	RT-RP	NO	ENSRNOG00000029255
rat	ind51	RPL23A	rat	chr13	-	1.11696	0.624481	1.78861	0.38955	RPG	NO	0
rat	ind50	RPL23A	rat	chr13	-	0.0170285	0.0654817	0.26005	0.027491	RT-RP	NO	ENSRNOG00000029859
rat	ind53	RPL23A	rat	chr4	-	0.0862059	0.1522	0.566398	0.0920183	RT-RP	NO	ENSRNOG00000030995
rat	ind52	RPL23A	rat	chr4	-	0.183977	0.300503	0.612232	0.075835	RPG	NO	0
rat	ind57	RPL23A	rat	chr4	-	0.0350452	0.14823	0.236425	0.000457661	RT-RP	NO	ENSRNOG00000033439
rat	ind56	RPL23A	rat	chr4	-	0.316652	0.347505	0.911216	0.612351	RPG	NO	0
cow	ind252	RPL23A	dog	chr2	+	0.10502	0.156723	0.670102	0.213683	RPG	NO	0
cow	ind253	RPL23A	dog	chr2	+	0.294998	0.504458	0.584781	0.0248643	RPG	NO	0
cow	ind250	RPL23A	dog	chr2	+	0.372757	0.547982	0.680236	0.0687468	RPG	NO	0
cow	ind251	RPL23A	dog	chr2	+	0.705444	1.26262	0.558716	0.0908209	RPG	NO	0
cow	ind256	RPL23A	dog	chr13	+	0.278079	0.500006	0.556151	0.0153171	RPG	NO	0
cow	ind257	RPL23A	dog	chr13	+	0.835836	2.31627	0.360854	0.0052295	RPG	NO	ENSCAFG00000000934
cow	ind254	RPL23A	dog	chr2	+	0.00279664	0	0	0	RPG	NO	0
cow	ind255	RPL23A	dog	chr2	+	1.17521	2.82599	0.415856	0.0150132	RPG	NO	0
cow	ind393	RPL23A	dog	chr9	-	0.721032	1.33793	0.538915	0.0732064	RPG	NO	0
cow	ind392	RPL23A	dog	chr9	-	1.39074	0	0	2.00321e-06	RPG	NO	0
cow	ind258	RPL23A	dog	chr13	+	0.149477	0.238158	0.627637	0.091965	RPG	NO	ENSCAFG00000001011
cow	ind259	RPL23A	dog	chr13	+	0.167187	0.264302	0.632558	0.0723379	RPG	NO	0
cow	ind397	RPL23A	dog	chr8	-	1.33712	0	0	0.00356189	RPG	NO	0
cow	ind396	RPL23A	dog	chr8	-	1.26586	0	0	0.0262664	RPG	NO	0
cow	ind395	RPL23A	dog	chr8	-	1.50152	0	0	0.00208154	RPG	NO	0
cow	ind394	RPL23A	dog	chr9	-	0.0386154	0.124059	0.311267	0.00236781	RPG	NO	0
hominoid	Clade199	RPL23A	chimp	chr19	-	1.33861	0	0	0.0185777	RPG	NO	0
hominoid	Clade199	RPL23A	human	chr19	-	1.2949	0	0	0.0063949	RPG	NO	0
hominoid	Clade197	RPL23A	chimp	chr11	-	1.33976	1.57194	0.852301	0.625778	RPG	NO	0
hominoid	Clade197	RPL23A	human	chr11	-	0.550995	1.11786	0.492903	0.00745162	RPG	NO	0
hominoid	Clade196	RPL23A	chimp	chr11	-	0.812552	2.63924	0.307874	0.00148588	RPG	NO	0
hominoid	Clade196	RPL23A	human	chr11	-	1.09908	2.19187	0.501436	0.0680926	RPG	NO	0
hominoid	Clade195	RPL23A	chimp	chr8	-	1.02605	0	0	0.00897001	RPG	NO	0
hominoid	Clade195	RPL23A	human	chr8	-	0.986824	0	0	0.00798443	RPG	NO	0
hominoid	Clade194	RPL23A	chimp	chr3	-	1.26217	2.10184	0.600507	0.0995134	RT-RP	NO	0
hominoid	Clade194	RPL23A	human	chr3	-	1.29117	2.215	0.582921	0.0994917	RT-RP	YES	0
hominoid	Clade192	RPL23A	chimp	chr7	-	0.888915	1.18532	0.749938	0.195431	RPG	NO	0
hominoid	Clade192	RPL23A	human	chr7	-	1.31289	0	0	0.00237112	RPG	NO	0
hominoid	Clade191	RPL23A	chimp	chr7	-	1.32189	1.82009	0.726274	0.272131	RPG	NO	0
hominoid	Clade191	RPL23A	human	chr7	-	1.35366	2.44243	0.554225	0.104924	RPG	NO	0
hominoid	Clade190	RPL23A	chimp	chrX	-	0.846697	1.44379	0.586439	0.0283422	RPG	NO	0
hominoid	Clade190	RPL23A	human	chrX	-	0.847646	1.46501	0.578596	0.0283961	RPG	NO	0
cow	ind375	RPL23A	dog	chrX	-	0.118269	0.270883	0.436606	0.00334035	RPG	NO	ENSCAFG00000017449
cow	ind374	RPL23A	dog	chrX	-	0.167268	0.225025	0.74333	0.222969	RPG	NO	0
cow	ind377	RPL23A	dog	chrX	-	1.79338	2.14723	0.835207	0.743222	RPG	NO	0
cow	ind376	RPL23A	dog	chrX	-	0.120614	0.183577	0.657022	0.131304	RPG	NO	0
cow	ind371	RPL23A	dog	chr27	-	1.24866	0	0	2.7428e-07	RPG	NO	0
cow	ind370	RPL23A	dog	chr27	-	1.27258	0	0	3.98043e-06	RPG	NO	0
cow	ind373	RPL23A	dog	chrX	-	0.132923	0.181993	0.730376	0.32208	RPG	NO	0
cow	ind372	RPL23A	dog	chrX	-	0.961361	2.59352	0.370678	0.0118502	RPG	NO	0
cow	ind379	RPL23A	dog	chr37	-	0.0787544	0.163294	0.482285	0.0332284	RPG	NO	0
cow	ind378	RPL23A	dog	chr37	-	0.977586	1.45263	0.672978	0.0987419	RPG	NO	0
mouse	ind106	RPL23A	mouse	chr14	-	1.3806	0	0	0.00415523	RT-RP	NO	ENSMUSG00000017491
mouse	ind107	RPL23A	mouse	chr14	-	0	0.00903251	0	0	RT-RP	YES	ENSMUSG00000063556
mouse	ind104	RPL23A	mouse	chr10	-	1.52687	0	0	0.0670875	RPG	NO	0
mouse	ind105	RPL23A	mouse	chr10	-	0.877337	0	0	2.71012e-07	RPG	NO	0
mouse	ind102	RPL23A	mouse	chr6	-	1.55872	0	0	2.86681e-06	RPG	NO	0
mouse	ind103	RPL23A	mouse	chr6	-	1.5917	3.88715	0.409477	0.149977	RPG	NO	0
mouse	ind100	RPL23A	mouse	chr11	+	0.118345	0.198859	0.595119	0.0958611	RPG	NO	ENSMUSG00000020728
mouse	ind101	RPL23A	mouse	chr15	+	0.0320335	0.0778224	0.411623	0.0886243	RT-RP	YES	ENSMUSG00000078289
mouse	ind108	RPL23A	mouse	chr12	-	1.52845	0	0	0.00154795	RPG	NO	0
mouse	ind109	RPL23A	mouse	chr12	-	1.04854	1.45597	0.72017	0.541089	RPG	NO	0
chimp	ind175	RPL23A	chimp	chr6	-	0.729605	1.36365	0.535039	0.0107995	RPG	NO	ENSPTRG00000029329
mouse	ind99	RPL23A	mouse	chr11	+	0.721905	0.983731	0.733844	0.166425	RPG	NO	ENSMUSG00000020817
mouse	ind98	RPL23A	mouse	chr11	+	0.0998621	0.192424	0.51897	0.0346054	RPG	NO	0
mouse	ind97	RPL23A	mouse	chr7	+	0.0924206	0.310868	0.297299	1.613e-05	RT-RP	NO	ENSMUSG00000078380
mouse	ind91	RPL23A	mouse	chr1	+	0.0534332	0.121491	0.439812	0.0418392	RT-RP	NO	ENSMUSG00000070896
mouse	ind90	RPL23A	mouse	chr13	+	1.49105	0	0	0.00162143	RPG	NO	0
mouse	ind93	RPL23A	mouse	chr1	+	0.0317853	0.0574206	0.553553	0.242739	RT-RP	YES	ENSMUSG00000057499
mouse	ind92	RPL23A	mouse	chr1	+	0.06256	0.161693	0.386907	0.0111857	RPG	NO	0
human	ind458	RPL23A	human	chr8	-	0.790959	1.39326	0.567705	0.0170022	RPG	NO	0
human	ind450	RPL23A	human	chr2	+	1.27502	1.3886	0.918205	1	RPG	NO	0
human	ind452	RPL23A	human	chr1	+	1.37976	0	0	0.00279109	RPG	NO	0
human	ind453	RPL23A	human	chr19	+	0.0990026	0.200166	0.494602	0.0460441	RPG	NO	ENSG00000253761
human	ind454	RPL23A	human	chr10	-	1.19277	0	0	0.000890776	RPG	NO	0
human	ind455	RPL23A	human	chr2	-	1.37976	0	0	0.00116198	RPG	NO	0
human	ind456	RPL23A	human	chr2	-	1.37471	0	0	0.00429829	RPG	NO	0
human	ind457	RPL23A	human	chr8	-	1.78424	0	0	0.043277	RPG	NO	0
cow	ind339	RPL23A	dog	chr5	-	1.30875	0	0	9.98159e-05	RPG	NO	0
cow	ind338	RPL23A	dog	chr5	-	1.03071	1.58821	0.648978	0.214517	RPG	NO	0
cow	ind331	RPL23A	dog	chr10	-	0.218677	0.499606	0.437698	0.000784749	RPG	NO	0
cow	ind332	RPL23A	dog	chr10	-	0.238582	0.635238	0.375579	1.39585e-05	RPG	NO	0
cow	ind335	RPL23A	dog	chr23	-	0.246641	0.400578	0.615712	0.0375486	RPG	NO	0
cow	ind334	RPL23A	dog	chr23	-	0.152544	0.148331	1.0284	0.871031	RPG	NO	0
cow	ind337	RPL23A	dog	chr5	-	1.4421	0	0	0.0152629	RPG	NO	ENSCAFG00000018022
cow	ind336	RPL23A	dog	chr5	-	1.06673	1.51563	0.703821	0.154513	RPG	NO	0
hominoid	Clade171	RPL23A	chimp	chr6	-	0.88361	1.6844	0.524586	0.0117716	RPG	NO	0
hominoid	Clade171	RPL23A	human	chr6	-	0.862529	1.58604	0.543827	0.0165639	RPG	NO	0
hominoid	Clade173	RPL23A	chimp	chr6	-	1.33869	2.32436	0.575941	0.124213	RPG	NO	0
hominoid	Clade173	RPL23A	human	chr6	-	1.04385	1.49718	0.69721	0.279944	RPG	NO	0
mammal	Clade172	RPL23A	dog	chr12	-	0.0894341	0.172082	0.519718	0.0420416	RPG	NO	0
mammal	Clade172	RPL23A	chimp	chr6	-	1.16864	0	0	9.66906e-05	RPG	NO	0
mammal	Clade174	RPL23A	dog	chr29	-	1.44834	0	0	0.00532619	RPG	NO	0
mammal	Clade174	RPL23A	chimp	chr6	-	1.09606	1.748	0.627039	0.0789152	RPG	NO	0
mammal	Clade174	RPL23A	human	chr6	-	1.15109	1.83992	0.625619	0.105044	RPG	NO	0
mammal	Clade174	RPL23A	dog	chr1	-	1.5906	0	0	1.54516e-05	RPG	NO	0
mammal	Clade174	RPL23A	opossum	chr2	-	0.851207	0	0	0.00142501	RPG	NO	0
hominoid	Clade176	RPL23A	chimp	chr14	-	0.667507	0	0	0.00678366	RPG	NO	0
hominoid	Clade176	RPL23A	human	chr14	-	0.667507	0	0	0.00678366	RPG	NO	0
hominoid	Clade179	RPL23A	chimp	chr14	-	1.27312	1.84044	0.691749	0.18949	RPG	NO	0
hominoid	Clade179	RPL23A	human	chr14	-	1.35578	2.00753	0.675347	0.184089	RPG	NO	0
mammal	Clade178	RPL23A	human	chr14	-	1.11425	3.45598	0.322412	0.00310422	RPG	NO	0
mammal	Clade178	RPL23A	chimp	chr14	-	1.00164	1.51074	0.663008	0.0781579	RPG	NO	0
mammal	Clade178	RPL23A	opossum	chr1	+	1.03571	0	0	4.70744e-05	RPG	NO	0
cow	ind209	RPL23A	dog	chr18	+	1.18826	1.64375	0.722897	0.348108	RPG	NO	0
cow	ind208	RPL23A	dog	chr24	+	1.05259	3.0594	0.344053	0.0197532	RPG	NO	0
cow	ind205	RPL23A	dog	chr17	+	0.833526	1.528	0.545501	0.0104343	RPG	NO	0
cow	ind204	RPL23A	dog	chr17	+	0.197654	0.2924	0.675969	0.110335	RPG	NO	0
cow	ind207	RPL23A	dog	chr24	+	0.0349754	0.0755728	0.462804	0.098508	RPG	NO	ENSCAFG00000003497
cow	ind206	RPL23A	dog	chr24	+	0.17732	0.318076	0.557478	0.0376745	RPG	NO	0
cow	ind201	RPL23A	dog	chr20	+	1.32133	1.84048	0.717926	0.763818	RPG	NO	0
cow	ind200	RPL23A	dog	chr20	+	1.1433	3.93422	0.290604	0.0371568	RPG	NO	0
cow	ind203	RPL23A	dog	chr17	+	0.255222	0.239848	1.0641	0.889612	RPG	NO	0
cow	ind202	RPL23A	dog	chr17	+	0.346781	0.505912	0.685458	0.0667429	RPG	NO	0
chimp	ind147	RPL23A	chimp	chr1	+	0.905448	0	0	0.0534694	RPG	NO	0
chimp	ind144	RPL23A	chimp	chr4	+	1.00199	1.73382	0.577907	0.0334171	RPG	NO	0
eutheria	Clade79	RPL23A	rat	chr19	-	0.330596	0.869296	0.380303	2.42036e-05	RPG	NO	0
eutheria	Clade79	RPL23A	dog	chr2	-	0.0474355	0.0928103	0.511102	0.163524	RPG	NO	ENSCAFG00000003753
rodent	Clade75	RPL23A	rat	chr11	-	1.03601	0	0	0.0118609	RPG	NO	0
rodent	Clade75	RPL23A	mouse	chr16	+	-1	-1	-1	-1	RPG	NO	0
rodent	Clade74	RPL23A	rat	chr11	-	0.457605	1.06355	0.430263	3.60239e-05	RPG	NO	0
rodent	Clade74	RPL23A	mouse	chr16	+	-1	-1	-1	-1	RPG	NO	0
human	Clade451	RPL23A	human	chr1	+	1.16716	0	0	0.0022154	RPG	NO	0
human	Clade451	RPL23A	human	chr1	-	1.28289	0	0	0.0011338	RPG	NO	0
opossum	ind422	RPL23A	opossum	chr3	+	0.18889	0.477247	0.395791	0.00011913	RPG	NO	0
cow	Clade289	RPL23A	dog	chr8	+	1.0339	1.70755	0.60549	0.0549504	RPG	NO	0
cow	Clade289	RPL23A	dog	chr8	+	0.0488123	0.0752961	0.64827	0.320598	RPG	NO	ENSCAFG00000003286
opossum	ind419	RPL23A	opossum	chr1	+	0.154365	0.405033	0.381116	7.33556e-05	RPG	NO	ENSMODG00000023931
opossum	ind414	RPL23A	opossum	chr5	+	1.62702	0	0	2.06052e-05	RPG	NO	0
opossum	ind415	RPL23A	opossum	chr2	+	0.235954	0.680158	0.346911	1.2048e-06	RPG	NO	ENSMODG00000001013
opossum	ind416	RPL23A	opossum	chr2	+	0.93233	0	0	0.0105699	RPG	NO	0
opossum	ind417	RPL23A	opossum	chr2	+	0.296676	0.601653	0.493102	0.00130684	RPG	NO	0
cow	ind410	RPL23A	dog	chr19	-	1.41113	0	0	3.9377e-05	RPG	NO	0
opossum	ind411	RPL23A	opossum	chr6	+	0.202008	0.427205	0.472859	0.00170068	RPG	NO	0
opossum	ind412	RPL23A	opossum	chr6	+	1.02022	0	0	9.57562e-10	RPG	NO	0
hominoid	Clade139	RPL23A	chimp	chr21	+	0.793128	1.25208	0.633447	0.0528688	RPG	NO	0
hominoid	Clade139	RPL23A	human	chr21	+	1.25052	3.14767	0.397285	0.0214201	RPG	NO	0
hominoid	Clade138	RPL23A	chimp	chr14	+	1.61391	0	0	0.00900462	RPG	NO	0
hominoid	Clade138	RPL23A	human	chr14	+	1.09411	1.9424	0.563277	0.0375772	RPG	NO	0
hominoid	Clade138	RPL23A	chimp	chr14	+	1.14674	1.42518	0.804626	0.397974	RPG	NO	0
hominoid	Clade138	RPL23A	human	chr14	+	1.13391	1.55687	0.728325	0.222804	RPG	NO	0
eutheria	Clade135	RPL23A	human	chr6	+	1.06917	4.24942	0.251603	0.00188493	RPG	NO	0
eutheria	Clade135	RPL23A	chimp	chr6	+	1.23436	0	0	0.00784271	RPG	NO	0
eutheria	Clade135	RPL23A	dog	chr12	+	1.25504	0	0	0.00384164	RPG	NO	0
hominoid	Clade134	RPL23A	chimp	chr2a	+	1.24121	0	0	0.00445314	RPG	NO	ENSPTRG00000011924
hominoid	Clade134	RPL23A	human	chr2	+	1.26237	0	0	0.00894059	RPG	NO	ENSG00000115306
hominoid	Clade136	RPL23A	chimp	chr10	+	1.10333	0	0	0.0015311	RPG	NO	0
hominoid	Clade136	RPL23A	human	chr10	-	0.518037	1.5143	0.342097	0.000176315	RPG	NO	0
hominoid	Clade131	RPL23A	human	chr16	+	1.29562	1.53702	0.84294	0.535958	RT-RP	NO	0
hominoid	Clade130	RPL23A	chimp	chr2b	+	1.5154	0	0	0.00530748	RPG	NO	0
hominoid	Clade130	RPL23A	human	chr2	+	1.45505	0	0	0.0236284	RPG	NO	0
hominoid	Clade132	RPL23A	chimp	chr16	+	0.881178	0	0	1.70391e-05	RPG	NO	0
hominoid	Clade132	RPL23A	human	chr16	+	1.00456	0	0	0.000380169	RPG	NO	0
eutheria	Clade3	RPL23A	rat	chr17	+	0.189282	0.395243	0.4789	0.0016915	RPG	NO	0
eutheria	Clade3	RPL23A	dog	chr2	-	1.35965	0	0	0.0036898	RPG	NO	0
rat	ind48	RPL23A	rat	chr5	-	0.0653413	0.239552	0.272765	6.78894e-05	RPG	NO	ENSRNOG00000027258
rat	ind49	RPL23A	rat	chr2	-	0.197673	0.399811	0.494416	0.00360551	RPG	NO	0
rodent	Clade2	RPL23A	rat	chr17	+	1.06621	0	0	0.000162763	RPG	NO	0
rodent	Clade2	RPL23A	mouse	chr2	-	1.02796	1.85113	0.555314	0.0938484	RPG	NO	0
rat	ind43	RPL23A	rat	chr6	-	0.0560263	0.172974	0.323901	0.00162723	RPG	NO	0
rat	ind40	RPL23A	rat	chr16	-	0.0959977	0.191769	0.500591	0.0293196	RT-RP	NO	ENSRNOG00000024121
rat	ind41	RPL23A	rat	chr6	-	1.04304	2.96063	0.352303	0.0165034	RPG	NO	0
rat	ind46	RPL23A	rat	chr14	-	0.00281307	0.0366432	0.0767691	0.0122812	RT-RP	NO	ENSRNOG00000030614
rat	ind47	RPL23A	rat	chr5	-	1.39758	2.39653	0.583168	0.133479	RPG	NO	0
rat	ind44	RPL23A	rat	chr10	-	0.156035	0.217878	0.716159	0.219101	RPG	NO	0
rat	ind45	RPL23A	rat	chr10	-	0.197606	0.394753	0.500582	0.00615628	RPG	NO	ENSRNOG00000028051
cow	ind240	RPL23A	dog	chr21	+	1.3191	0	0	0.0160731	RPG	NO	ENSCAFG00000005598
cow	ind243	RPL23A	dog	chr12	+	0.0663015	0.123875	0.535231	0.162738	RPG	NO	0
cow	ind242	RPL23A	dog	chr12	+	0.147026	0.243366	0.604137	0.0600708	RPG	NO	0
cow	ind245	RPL23A	dog	chr28	+	0.110192	0.143511	0.767831	0.375032	RPG	NO	0
cow	ind244	RPL23A	dog	chr12	+	0.0894624	0.232666	0.38451	0.00295877	RPG	NO	0
cow	ind247	RPL23A	dog	chr35	+	0.0346191	0.0889414	0.389235	0.034376	RPG	NO	0
cow	ind246	RPL23A	dog	chr28	+	1.43212	0	0	5.84896e-09	RPG	NO	0
cow	ind249	RPL23A	dog	chr22	+	0.420558	0.850493	0.494488	0.0134868	RPG	NO	0
eutheria	Clade5	RPL23A	rat	chr10	+	0.334183	0.575275	0.580909	0.0454574	RPG	NO	0
cow	ind340	RPL23A	dog	chr21	-	0.0873507	0.166258	0.525393	0.061622	RPG	NO	0
cow	ind341	RPL23A	dog	chr21	-	0.224455	0.466815	0.480824	0.00135052	RPG	NO	ENSCAFG00000014107
cow	ind342	RPL23A	dog	chr21	-	1.30159	0	0	0.000187517	RPG	NO	0
cow	ind343	RPL23A	dog	chr21	-	0.115733	0.293096	0.394864	0.000811861	RPG	NO	ENSCAFG00000005724
cow	ind344	RPL23A	dog	chr12	-	0.732579	0	0	4.46167e-06	RPG	NO	ENSCAFG00000002273
cow	ind345	RPL23A	dog	chr12	-	0.00279154	0.0185583	0.15042	0.129258	RPG	NO	0
cow	ind346	RPL23A	dog	chr12	-	0.136876	0.225368	0.607345	0.0778587	RPG	NO	0
cow	ind347	RPL23A	dog	chr12	-	0.895717	1.03423	0.866068	0.643291	RPG	NO	0
cow	ind348	RPL23A	dog	chr28	-	1.0562	0	0	0.00172508	RPG	NO	0
cow	ind349	RPL23A	dog	chr35	-	1.18956	0	0	0.00146023	RPG	NO	0
eutheria	Clade149	RPL23A	chimp	chr1	+	0.900954	0	0	4.25202e-05	RPG	NO	0
eutheria	Clade149	RPL23A	human	chr1	+	0.900954	0	0	4.25202e-05	RPG	NO	0
eutheria	Clade149	RPL23A	dog	chr7	-	0.313199	0.644128	0.486238	0.00323349	RPG	NO	0
eutheria	Clade149	RPL23A	dog	chr7	-	0.0491943	0.0780119	0.6306	0.328073	RPG	NO	0
rodent	Clade8	RPL23A	rat	chr5	+	0.402685	0.647838	0.621583	0.073064	RPG	NO	0
rodent	Clade8	RPL23A	mouse	chr4	+	1.00171	0	0	0.0132999	RPG	NO	0
hominoid	Clade140	RPL23A	chimp	chr12	+	1.38622	0	0	0.00175198	RT-RP	NO	0
hominoid	Clade140	RPL23A	human	chr12	+	1.38222	0	0	0.00174371	RT-RP	NO	0
hominoid	Clade141	RPL23A	chimp	chr12	+	0.950653	1.76279	0.539289	0.397689	RPG	NO	0
hominoid	Clade141	RPL23A	human	chr12	+	1.04314	0.998547	1.04466	0.772562	RPG	NO	0
hominoid	Clade143	RPL23A	chimp	chr13	+	1.04802	1.62193	0.646157	0.0914522	RPG	NO	0
hominoid	Clade143	RPL23A	human	chr13	+	1.06772	0	0	0.00579781	RPG	NO	0
rodent	Clade7	RPL23A	rat	chr14	+	0.950229	0	0	2.59892e-05	RPG	NO	0
rodent	Clade7	RPL23A	mouse	chr5	-	1.14208	1.03492	1.10355	0.856873	RPG	NO	0
hominoid	Clade146	RPL23A	chimp	chr1	+	0.932237	1.81817	0.512735	0.0614191	RPG	NO	0
hominoid	Clade146	RPL23A	human	chr1	+	1.16643	0	0	0.00333823	RPG	NO	0
rodent	Clade4	RPL23A	rat	chr18	+	0.983515	1.66109	0.592089	0.0949442	RPG	NO	0
rodent	Clade4	RPL23A	mouse	chr18	+	0.186156	0.372917	0.49919	0.00322776	RPG	NO	0
mouse	ind115	RPL23A	mouse	chrX	-	0.426659	0.718859	0.593522	0.0230527	RPG	NO	0
mouse	ind114	RPL23A	mouse	chr1	-	0.00610029	0.0626593	0.0973566	0.00258636	RT-RP	YES	ENSMUSG00000078291
mouse	ind117	RPL23A	mouse	chr7	-	1.47015	0	0	0.0148026	RPG	NO	0
mouse	ind116	RPL23A	mouse	chrX	-	0.171948	0.226975	0.757562	0.294573	RPG	NO	0
mouse	ind111	RPL23A	mouse	chr13	-	0.0782855	0.190881	0.410126	0.00493218	RPG	NO	0
mouse	ind110	RPL23A	mouse	chr13	-	0.115186	0.203198	0.566867	0.0434377	RPG	NO	0
mouse	ind112	RPL23A	mouse	chr4	-	0.778441	0	0	1.17433e-07	RPG	NO	0
mouse	ind119	RPL23A	mouse	chr8	-	0.0571424	0.0418392	1.36576	0.621136	RPG	NO	0
rodent	Clade33	RPL23A	rat	chr11	+	0.731039	1.06223	0.688212	0.20943	RPG	NO	0
rodent	Clade33	RPL23A	mouse	chr16	+	1.02265	0	0	0.056264	RPG	NO	0
chimp	ind187	RPL23A	chimp	chr1	-	1.27035	2.04432	0.621407	0.129412	RT-RP	NO	0
mouse	ind88	RPL23A	mouse	chr2	+	0.222167	0.400634	0.554539	0.0136969	RPG	NO	0
mouse	ind89	RPL23A	mouse	chr2	+	0.866623	1.63993	0.528452	0.0560684	RPG	NO	0
mouse	ind86	RPL23A	mouse	chr14	+	1.28634	0	0	0.00394984	RPG	NO	0
mouse	ind87	RPL23A	mouse	chr5	+	0.980453	0	0	0.0110915	RPG	NO	0
mouse	ind85	RPL23A	mouse	chr14	+	0.00280767	0	0	0	RT-RP	YES	ENSMUSG00000078126
mouse	ind82	RPL23A	mouse	chr6	+	1.28236	0	0	0.0022982	RPG	NO	ENSMUSG00000038115
mouse	ind83	RPL23A	mouse	chr10	+	0.00280526	0	0	0	RT-RP	YES	ENSMUSG00000071532
mouse	ind80	RPL23A	mouse	chr6	+	0.132939	0.311099	0.42732	0.00179981	RPG	NO	0
mouse	ind81	RPL23A	mouse	chr6	+	0.191778	0.354878	0.540405	0.0123471	RPG	NO	0
human	ind447	RPL23A	human	chr5	+	1.37471	0	0	0.00429829	RPG	NO	0
human	ind446	RPL23A	human	chr10	+	1.37471	0	0	0.00429829	RPG	NO	0
human	ind445	RPL23A	human	chr6	+	1.16716	0	0	0.0022154	RPG	NO	0
human	ind444	RPL23A	human	chr17	+	0.112338	0.215283	0.521813	0.0563582	RPG	YES	ENSG00000232938
opossum	ind443	RPL23A	opossum	chr8	-	0.173621	0.357263	0.485976	0.00446204	RPG	NO	0
opossum	ind442	RPL23A	opossum	chr3	-	1.17273	0	0	0.00925609	RPG	NO	0
opossum	ind441	RPL23A	opossum	chr3	-	0.937039	0	0	0.00124632	RPG	NO	0
opossum	ind440	RPL23A	opossum	chr1	-	0.268973	0.497226	0.540948	0.005876	RPG	NO	0
human	ind449	RPL23A	human	chr22	+	1.40509	0	0	0.00178532	RPG	YES	0
human	ind448	RPL23A	human	chr21	+	1.28289	0	0	0.0011338	RPG	NO	0
cow	ind399	RPL23A	dog	chr26	-	0.207468	0.505903	0.410095	0.000122876	RPG	NO	ENSCAFG00000006700
rat	ind31	RPL23A	rat	chr8	+	1.05721	3.88145	0.272374	0.00135029	RPG	NO	0
rat	ind30	RPL23A	rat	chr9	+	1.41659	1.69406	0.836207	0.515046	RPG	NO	0
rat	ind37	RPL23A	rat	chr17	-	0.153712	0.268349	0.572804	0.0263226	RPG	NO	ENSRNOG00000018631
rat	ind36	RPL23A	rat	chr15	+	1.29531	1.84316	0.70277	0.260512	RPG	NO	0
rat	ind35	RPL23A	rat	chr15	+	0.0286346	0.0849454	0.337095	0.0214503	RT-RP	NO	ENSRNOG00000032148
rat	ind34	RPL23A	rat	chr15	+	0.139739	0.455599	0.306715	1.35095e-05	RPG	NO	0
rat	ind39	RPL23A	rat	chr18	-	0.228782	0.384933	0.594342	0.0317343	RPG	NO	0
rat	ind38	RPL23A	rat	chr18	-	0.248488	0.352777	0.704376	0.146304	RPG	NO	0
cow	ind238	RPL23A	dog	chr21	+	0.801775	0	0	0.00114719	RPG	NO	0
cow	ind239	RPL23A	dog	chr21	+	0.989729	0	0	0.00013857	RPG	NO	0
cow	ind230	RPL23A	dog	chr29	+	0.0713163	0.195763	0.364299	0.00275827	RPG	NO	ENSCAFG00000017753
cow	ind231	RPL23A	dog	chr29	+	0.975971	1.39651	0.698866	0.155325	RPG	NO	0
cow	ind232	RPL23A	dog	chr14	+	1.14674	1.67993	0.682615	0.323224	RPG	NO	0
cow	ind233	RPL23A	dog	chr14	+	1.29213	0	0	0.00222582	RPG	NO	0
cow	ind234	RPL23A	dog	chr23	+	0.856618	1.24906	0.685808	0.092424	RPG	NO	0
cow	ind235	RPL23A	dog	chr5	+	1.23639	0	0	4.22406e-05	RPG	NO	0
cow	ind236	RPL23A	dog	chr5	+	1.57362	0	0	0.00647248	RPG	NO	0
cow	ind237	RPL23A	dog	chr5	+	0.212801	0.353893	0.601315	0.0492652	RPG	NO	ENSCAFG00000019785
cow	ind390	RPL23A	dog	chr3	-	1.46722	0	0	0.000172756	RPG	NO	0
cow	ind304	RPL23A	dog	chr11	+	0.113194	0.15189	0.745238	0.382423	RPG	NO	ENSCAFG00000000948
cow	ind305	RPL23A	dog	chr11	+	0.771612	0	0	0.000251938	RPG	NO	0
cow	ind306	RPL23A	dog	chr11	+	0.187389	0.204214	0.917609	0.65842	RPG	NO	0
cow	ind307	RPL23A	dog	chr15	+	0.314529	0.465389	0.675841	0.0610764	RPG	NO	0
cow	ind300	RPL23A	dog	chr33	+	0.285783	0.456905	0.625476	0.0385425	RPG	NO	0
cow	ind302	RPL23A	dog	chr33	+	0.453586	1.32578	0.342128	0.000163818	RPG	NO	0
cow	ind303	RPL23A	dog	chr11	+	0.897275	1.65768	0.541283	0.295351	RPG	NO	0
cow	ind308	RPL23A	dog	chr15	+	0.200405	0.373477	0.536592	0.0120559	RPG	NO	0
mouse	Clade96	RPL23A	mouse	chr7	+	0.170163	0.353028	0.482009	0.00373759	RPG	NO	0
mouse	Clade96	RPL23A	mouse	chr7	+	0.161419	0.374704	0.430791	0.000460339	RPG	NO	0
mouse	Clade96	RPL23A	mouse	chr7	+	0.11102	0.306611	0.362087	0.000152124	RPG	NO	0
mouse	Clade96	RPL23A	mouse	chr7	+	0.125681	0.275188	0.45671	0.00393699	RT-RP	NO	ENSMUSG00000062536
mouse	Clade96	RPL23A	mouse	chr7	+	0.146893	0.316585	0.463992	0.00509058	RT-RP	NO	0
mouse	Clade96	RPL23A	mouse	chr7	+	0.143214	0.317267	0.451401	0.00312003	RT-RP	NO	0
mouse	Clade96	RPL23A	mouse	chr7	+	0.105938	0.330569	0.320472	3.66706e-05	RPG	NO	0
mouse	Clade96	RPL23A	mouse	chr7	+	0.160086	0.357859	0.447344	0.00131113	RPG	NO	0
mouse	Clade96	RPL23A	mouse	chr7	+	0.160086	0.357859	0.447344	0.00131113	RPG	NO	0
mouse	Clade96	RPL23A	mouse	chr7	+	0.119141	0.302588	0.393739	0.000406199	RT-RP	NO	ENSMUSG00000078383
mouse	Clade96	RPL23A	mouse	chr7	+	0.115879	0.288653	0.401447	0.000632674	RT-RP	NO	ENSMUSG00000074189
mouse	Clade96	RPL23A	mouse	chr7	-	0.121771	0.320182	0.380319	0.000252263	RT-RP	NO	ENSMUSG00000078381
mouse	Clade96	RPL23A	mouse	chr7	-	0.11687	0.284934	0.410166	0.00121276	RT-RP	NO	ENSMUSG00000074188
mouse	Clade96	RPL23A	mouse	chr7	-	0.11687	0.284934	0.410166	0.00121276	RT-RP	NO	0
mouse	Clade96	RPL23A	mouse	chr7	+	0.167563	0.411766	0.406938	0.00018378	RPG	NO	0
mouse	Clade96	RPL23A	mouse	chr7	-	0.0982612	0.249225	0.394267	0.000998608	RPG	NO	0
mouse	Clade96	RPL23A	mouse	chr7	+	0.13714	0.320029	0.428523	0.00111539	RPG	NO	0
mouse	Clade96	RPL23A	mouse	chr7	+	0.167563	0.411766	0.406938	0.00018378	RPG	NO	0
mouse	Clade96	RPL23A	mouse	chr7	+	0.124306	0.329875	0.376827	0.000137448	RPG	NO	0
mouse	Clade96	RPL23A	mouse	chr7	-	0.112628	0.31414	0.35853	0.000188023	RT-RP	NO	0
mouse	Clade96	RPL23A	mouse	chr7	+	0.118861	0.304989	0.389724	0.000382809	RPG	NO	0
eutheria	Clade94	RPL23A	mouse	chrX	+	0.954228	1.82879	0.521781	0.0130511	RPG	NO	0
eutheria	Clade94	RPL23A	dog	chr23	+	1.276	0	0	0.00964496	RPG	NO	0
rodent	Clade66	RPL23A	rat	chrX	-	0.494207	0	0	2.80514e-05	RPG	NO	0
rodent	Clade67	RPL23A	rat	chrX	-	0.186213	0.393413	0.473326	0.00267851	RPG	NO	0
rodent	Clade67	RPL23A	mouse	chrX	-	1.08096	0	0	2.39657e-05	RPG	NO	0
eutheria	Clade64	RPL23A	rat	chrX	-	1.06353	0	0	0.000590091	RPG	NO	0
rodent	Clade65	RPL23A	rat	chrX	-	0.203938	0.634722	0.321303	2.56499e-07	RPG	NO	0
rodent	Clade65	RPL23A	mouse	chrX	+	0.114516	0.373273	0.306789	1.21776e-05	RPG	NO	0
rodent	Clade62	RPL23A	rat	chr1	-	0.722648	2.83018	0.255336	0.00253407	RPG	NO	0
rodent	Clade62	RPL23A	mouse	chr19	-	0.398188	0.632531	0.629516	0.0293616	RPG	NO	0
rodent	Clade61	RPL23A	rat	chr1	-	0.906898	1.44454	0.627809	0.130373	RPG	NO	0
mouse	ind35	RPL28	mouse	chr5	-	0.339218	0.784791	0.43224	0.000823659	RPG	NO	0
opossum	ind54	RPL28	opossum	chr4	+	1.03553	0	0	0.00781566	RPG	NO	ENSMODG00000001131
mouse	ind34	RPL28	mouse	chr6	-	0.150503	0.316676	0.475257	0.00635519	RPG	NO	ENSMUSG00000090549
cow	ind42	RPL28	dog	chr21	+	1.47862	3.27898	0.450937	0.276725	RPG	NO	0
cow	ind48	RPL28	dog	chrX	-	0.282052	0.595165	0.473906	0.00143133	RPG	NO	0
cow	ind49	RPL28	dog	chr11	-	0.763538	2.85492	0.267447	0.000237514	RPG	NO	0
mouse	ind29	RPL28	mouse	chr2	+	0.174444	0.2515	0.693613	0.208458	RPG	NO	0
rat	ind24	RPL28	rat	chr3	-	0.142716	0.286655	0.497868	0.0105257	RPG	NO	0
cow	ind43	RPL28	dog	chrX	+	0.417327	0.714632	0.583974	0.0136483	RPG	NO	0
rat	ind26	RPL28	rat	chr19	-	0.209365	0.270495	0.774006	0.37344	RPG	NO	0
mouse	ind27	RPL28	mouse	chr5	+	0.00323354	0	0	0	RT-RP	NO	0
rat	ind20	RPL28	rat	chr4	-	0.343849	0.62135	0.553391	0.223404	RPG	NO	0
rat	ind21	RPL28	rat	chr4	-	0.171759	0.264606	0.64911	0.119832	RPG	NO	0
rat	ind22	RPL28	rat	chr7	-	0.27207	0.746963	0.364235	0.0159306	RPG	NO	0
rat	ind23	RPL28	rat	chr3	-	0.961981	0	0	0.000343016	RPG	NO	0
cow	ind41	RPL28	dog	chr18	+	0.21427	0.770365	0.27814	0.0199282	RPG	NO	0
eutheria	Clade39	RPL28	chimp	chr2b	-	0.943336	3.76247	0.250722	0.00250777	RPG	NO	0
eutheria	Clade39	RPL28	cow	chr2	-	0.314362	0.628741	0.499986	0.0016441	RPG	NO	0
eutheria	Clade39	RPL28	dog	chr25	-	0.349565	1.02248	0.341879	1.49075e-06	RPG	NO	0
monkey	ind2	RPL28	monkey	chr16	+	0.00322514	0.0202164	0.159531	0.139849	RT-RP	NO	ENSMMUG00000006054
rodent	Clade7	RPL28	rat	chr18	+	0.409907	0.931588	0.44001	0.0111117	RPG	NO	0
rodent	Clade7	RPL28	mouse	chr18	+	0.666673	0	0	0.000343928	RPG	NO	0
rat	ind9	RPL28	rat	chr14	+	0.065195	0.103003	0.632944	0.25862	RPG	NO	ENSRNOG00000009240
primate	Clade6	RPL28	monkey	chr6	-	0.124871	0.222824	0.560401	0.0908826	RPG	NO	0
primate	Clade6	RPL28	chimp	chr5	-	0.136479	0.194745	0.700806	0.236374	RPG	NO	0
cow	ind44	RPL28	dog	chr9	+	0.854866	1.08289	0.78943	0.381064	RPG	NO	0
mouse	ind30	RPL28	mouse	chr1	+	0	0	0	0	RT-RP	NO	0
cow	ind45	RPL28	dog	chr10	-	0.207717	0.773244	0.268631	0.00758328	RPG	NO	0
chimp	ind40	RPL28	chimp	chrX	-	0.00322823	0	0	0	RT-RP	NO	0
dog	ind52	RPL28	cow	chr9	+	0.267215	0.621528	0.429933	0.00773848	RPG	NO	0
rat	ind15	RPL28	rat	chr1	+	0.00646851	0.0409067	0.158128	0.0335481	RT-RP	NO	ENSRNOG00000037673
rat	ind14	RPL28	rat	chr1	+	0.0827142	0.112718	0.733814	0.405545	RPG	NO	0
rat	ind17	RPL28	rat	chr9	+	0.219354	0.402898	0.54444	0.00992642	RPG	NO	0
rat	ind16	RPL28	rat	chrX	+	0.0262229	0.0514473	0.509704	0.305715	RT-RP	NO	ENSRNOG00000032544
rat	ind11	RPL28	rat	chr12	+	0.224878	0.271673	0.827752	0.533281	RPG	NO	ENSRNOG00000039880
rat	ind10	RPL28	rat	chr5	+	0.301211	0.577863	0.521249	0.00279514	RPG	NO	0
rat	ind13	RPL28	rat	chr4	+	0.279191	0.743432	0.375543	2.07886e-05	RPG	NO	0
rat	ind12	RPL28	rat	chr13	+	0.116833	0.131538	0.888203	0.832413	RPG	NO	0
primate	Clade3	RPL28	human	chr3	-	0.134681	0.221747	0.607362	0.0913297	RPG	NO	0
primate	Clade3	RPL28	monkey	chr2	+	0.0874456	0.230642	0.379139	0.00199952	RPG	NO	ENSMMUG00000002324
primate	Clade3	RPL28	chimp	chr3	-	0.146015	0.207441	0.703886	0.189992	RPG	NO	0
cow	ind50	RPL28	dog	chr19	-	0.294818	0.661285	0.445826	0.00175123	RPG	NO	0
cow	ind47	RPL28	dog	chr13	-	0.840725	1.81468	0.463291	0.013468	RPG	NO	0
rat	ind19	RPL28	rat	chr19	+	0.21045	0.260466	0.807975	0.382542	RPG	NO	0
rat	ind18	RPL28	rat	chr8	+	0.280729	0.421566	0.66592	0.0998842	RPG	NO	0
primate	Clade5	RPL28	human	chr19	+	0.175709	0.247794	0.709094	0.221388	RPG	NO	0
primate	Clade5	RPL28	monkey	chr19	+	0.312645	0.387683	0.806444	0.44119	RPG	NO	0
primate	Clade5	RPL28	chimp	chr19	+	0.132636	0.192644	0.688507	0.232189	RPG	NO	0
primate	Clade4	RPL28	monkey	chr7	+	0.219127	0.716819	0.305693	6.74864e-06	RPG	NO	0
primate	Clade4	RPL28	chimp	chr15	+	0.404902	0.907239	0.446301	0.0108651	RPG	NO	0
mouse	ind33	RPL28	mouse	chr16	-	0.135525	0.22199	0.610499	0.175503	RPG	NO	0
mouse	ind32	RPL28	mouse	chr17	-	0.276214	0.515363	0.53596	0.0572643	RPG	NO	0
mouse	ind31	RPL28	mouse	chr3	+	0.279063	0.335475	0.831846	0.414894	RPG	NO	0
rodent	Clade25	RPL28	rat	chr19	-	0.288567	0.435897	0.662007	0.109401	RPG	NO	0
rodent	Clade25	RPL28	mouse	chr8	+	1.16767	2.74828	0.424873	0.0511164	RPG	NO	ENSMUSG00000031684
rodent	Clade8	RPL28	rat	chr10	+	0.0987152	0.135521	0.728414	0.558479	RPG	NO	0
rodent	Clade8	RPL28	mouse	chr11	+	0.0714344	0.234425	0.304721	0.0164038	RPG	NO	0
dog	ind51	RPL28	cow	chr1	+	0.345907	0.876657	0.394576	0.000585921	RPG	NO	0
mouse	ind37	RPL28	mouse	chr4	-	0.0522438	0.0550059	0.949786	0.793068	RPG	NO	0
cow	ind46	RPL28	dog	chr12	-	0.266052	0.699633	0.380273	0.000218124	RPG	NO	0
mouse	ind36	RPL28	mouse	chr4	-	0.00322995	0.0201226	0.160514	0.140969	RT-RP	NO	0
hominoid	Clade208	RPL31	chimp	chr14	+	0.0780058	0.122401	0.637298	0.271472	RPG	NO	0
hominoid	Clade208	RPL31	human	chr14	+	0.0878935	0.153652	0.572029	0.132015	RPG	NO	0
hominoid	Clade207	RPL31	chimp	chr2b	+	0.0359734	0.119828	0.300208	0.0100007	RT-RP	NO	0
hominoid	Clade207	RPL31	human	chr2	+	0.0355127	0.117855	0.301325	0.0152078	RPG	NO	0
hominoid	Clade206	RPL31	chimp	chr18	+	0.125019	0.285805	0.437426	0.0127712	RPG	NO	0
hominoid	Clade206	RPL31	human	chr18	-	0.119901	0.286648	0.418287	0.0106683	RPG	NO	0
rat	ind75	RPL31	rat	chr18	+	0.126398	0.171271	0.737998	0.354555	RPG	NO	ENSRNOG00000038556
rat	ind74	RPL31	rat	chr18	+	0.0227584	0.0756872	0.30069	0.0537717	RPG	NO	ENSRNOG00000033428
rat	ind73	RPL31	rat	chr18	+	0.050384	0.0717426	0.702288	0.426611	RT-RP	NO	ENSRNOG00000033127
rat	ind70	RPL31	rat	chr17	+	0.111888	0.203296	0.550372	0.0800152	RPG	NO	ENSRNOG00000024370
rat	ind78	RPL31	rat	chr6	+	0.0866643	0.186019	0.465889	0.0381975	RPG	NO	0
cow	ind278	RPL31	dog	chr17	-	1.23407	0	0	0.000481013	RPG	NO	0
cow	ind279	RPL31	dog	chr16	-	0	0	0	0	RT-RP	NO	0
cow	ind274	RPL31	dog	chr19	+	0.193112	0.243619	0.792679	0.418135	RPG	NO	0
cow	ind275	RPL31	dog	chr19	+	0	0	0	0	RT-RP	NO	0
cow	ind276	RPL31	dog	chr17	-	0.335483	0.743329	0.451325	0.00168004	RPG	NO	0
cow	ind277	RPL31	dog	chr17	-	0.363394	0.501826	0.724144	0.239808	RPG	NO	0
cow	ind270	RPL31	dog	chr25	+	0.264224	0.480615	0.549762	0.0274261	RPG	NO	ENSCAFG00000025233
cow	ind272	RPL31	dog	chr11	+	0.0805938	0.166432	0.484244	0.0564114	RPG	NO	0
cow	ind273	RPL31	dog	chr15	+	0.178054	0.215591	0.825887	0.510021	RPG	NO	0
cow	ind296	RPL31	dog	chr28	-	0.925754	0	0	0.0219679	RPG	NO	0
cow	ind297	RPL31	dog	chr35	-	0.0558248	0.0536684	1.04018	0.997231	RT-RP	NO	0
cow	ind294	RPL31	dog	chr28	-	0.151564	0.315125	0.480963	0.032932	RPG	NO	0
cow	ind295	RPL31	dog	chr28	-	0.268157	0.444902	0.602733	0.0598274	RPG	NO	0
cow	ind292	RPL31	dog	chr12	-	0.2541	0.536335	0.473771	0.0139375	RPG	NO	0
cow	ind293	RPL31	dog	chr12	-	0.0284892	0.0228611	1.24619	0.959233	RT-RP	NO	0
cow	ind290	RPL31	dog	chr21	-	0.11156	0.206099	0.541293	0.0831872	RPG	NO	0
cow	ind291	RPL31	dog	chr12	-	0.122237	0.15668	0.780168	0.444627	RPG	NO	0
cow	ind328	RPL31	dog	chr31	-	0.155448	0.259511	0.599004	0.152818	RPG	NO	0
cow	ind298	RPL31	dog	chr22	-	0.188197	0.447215	0.420819	0.00106026	RPG	NO	0
cow	ind299	RPL31	dog	chr22	-	0.224282	0.241677	0.928023	0.84998	RPG	NO	0
eutheria	Clade159	RPL31	rat	chr11	-	0.0326842	0.137436	0.237814	0.0032855	RPG	NO	0
eutheria	Clade159	RPL31	cow	chr17	+	0.330631	0.54974	0.601432	0.0364153	RPG	NO	0
cow	ind286	RPL31	dog	chr14	-	0.0889643	0.0862531	1.03143	0.999877	RPG	NO	0
rodent	Clade151	RPL31	rat	chr8	-	0.36817	0.710865	0.517918	0.0192406	RPG	NO	0
rodent	Clade151	RPL31	mouse	chr9	-	1.05123	0	0	2.4775e-05	RPG	NO	0
rodent	Clade157	RPL31	rat	chr11	-	0.268378	0.463612	0.578885	0.0336149	RPG	NO	0
rodent	Clade157	RPL31	mouse	chr16	+	1.19113	1.71354	0.695126	0.279978	RPG	NO	0
rodent	Clade156	RPL31	rat	chr11	-	0.23745	0.366056	0.648671	0.0765547	RPG	NO	0
rodent	Clade156	RPL31	mouse	chr16	+	0.266747	0.433118	0.615876	0.0614509	RPG	NO	0
rodent	Clade155	RPL31	rat	chr11	-	0.298462	0.546044	0.546589	0.00867347	RPG	NO	0
rodent	Clade155	RPL31	mouse	chr16	-	1.12322	0	0	0.00480036	RPG	NO	0
rat	ind120	RPL31	rat	chr6	-	0.286524	0.530766	0.539831	0.049863	RPG	NO	0
rat	ind121	RPL31	rat	chr6	-	0.231114	0.453208	0.509951	0.00733448	RPG	NO	0
rat	ind123	RPL31	rat	chr14	-	0.0606626	0.127258	0.476688	0.0905434	RPG	NO	0
rat	ind124	RPL31	rat	chr5	-	0.152631	0.30215	0.50515	0.0219894	RPG	NO	0
rat	ind125	RPL31	rat	chr5	-	0.0667803	0.202184	0.330295	0.00257614	RPG	NO	0
rat	ind126	RPL31	rat	chr5	-	0.145233	0.207597	0.699589	0.228741	RPG	NO	ENSRNOG00000011503
rat	ind127	RPL31	rat	chr5	-	0.00710457	0.0113011	0.628664	0.714377	RT-RP	NO	ENSRNOG00000033024
rat	ind128	RPL31	rat	chr5	-	0.0397796	0.023058	1.7252	0.723276	RT-RP	NO	ENSRNOG00000030383
cow	ind326	RPL31	dog	chr11	-	0.0247958	0.0348895	0.710695	0.66306	RT-RP	NO	0
cow	ind288	RPL31	dog	chr5	-	1.17748	1.32292	0.890062	0.832612	RPG	NO	0
supraprimates	Clade29	RPL31	chimp	chr14	+	0.161343	0.269899	0.59779	0.0812789	RT-RP	NO	ENSPTRG00000030720
supraprimates	Clade29	RPL31	human	chr14	+	1.3709	2.67561	0.51237	0.143474	RT-RP	NO	0
supraprimates	Clade29	RPL31	monkey	chr7	+	0.213226	0.430144	0.495707	0.01084	RPG	NO	0
supraprimates	Clade29	RPL31	rat	chr6	+	0.168732	0.192653	0.875833	0.60819	RPG	NO	0
primate	Clade23	RPL31	human	chr1	+	0.135337	0.224656	0.602416	0.126327	RPG	NO	0
primate	Clade23	RPL31	monkey	chr1	+	0.210774	0.259031	0.813704	0.427136	RPG	NO	0
primate	Clade23	RPL31	chimp	chr1	+	0.123267	0.215721	0.571419	0.092288	RPG	NO	0
primate	Clade20	RPL31	human	chr6	+	0.197425	0.479673	0.411582	0.000886528	RPG	NO	0
primate	Clade20	RPL31	monkey	chr4	+	0.311025	0.422657	0.735879	0.202241	RPG	NO	0
primate	Clade20	RPL31	chimp	chr6	+	0.213337	0.493542	0.432257	0.00106713	RPG	NO	0
primate	Clade26	RPL31	human	chr15	+	1.11769	0.971946	1.14995	0.639336	RPG	NO	0
primate	Clade26	RPL31	monkey	chr7	+	0.400715	0.561415	0.713758	0.137936	RPG	NO	0
primate	Clade26	RPL31	chimp	chr15	+	1.23091	1.01892	1.20806	0.541087	RPG	NO	0
primate	Clade27	RPL31	chimp	chr15	+	0.173282	0.340893	0.508318	0.0164382	RPG	NO	0
primate	Clade27	RPL31	monkey	chr7	+	0.17042	0.331025	0.514824	0.02632	RPG	NO	ENSMMUG00000017861
primate	Clade27	RPL31	human	chr15	+	0.133679	0.308578	0.433209	0.00405276	RPG	NO	0
primate	Clade24	RPL31	human	chr1	-	0.203658	0.422973	0.481491	0.00716399	RT-RP	NO	0
primate	Clade24	RPL31	monkey	chr1	+	0.251882	0.430549	0.585025	0.0394385	RT-RP	NO	ENSMMUG00000005211
primate	Clade24	RPL31	chimp	chr1	-	0.208609	0.422973	0.493197	0.00757748	RT-RP	NO	0
primate	Clade25	RPL31	human	chrX	+	0.0511195	0.133218	0.383728	0.0374371	RT-RP	NO	0
primate	Clade25	RPL31	monkey	chrX	+	0.121332	0.154416	0.785749	0.446774	RT-RP	NO	ENSMMUG00000032434
primate	Clade25	RPL31	chimp	chrX	+	0.0397372	0.110245	0.360443	0.0267411	RPG	NO	0
mouse	ind199	RPL31	mouse	chr1	-	0.154225	0.222667	0.692627	0.228225	RPG	NO	0
mouse	ind198	RPL31	mouse	chr2	-	0.271039	0.663974	0.408207	0.00031258	RPG	NO	0
mouse	ind195	RPL31	mouse	chr5	-	0.104385	0.240062	0.434827	0.0538711	RPG	NO	0
mouse	ind194	RPL31	mouse	chr5	-	0.108133	0.270082	0.400371	0.00285335	RPG	NO	0
mouse	ind197	RPL31	mouse	chr12	-	0.0285687	0.03425	0.834122	0.698574	RT-RP	NO	0
mouse	ind196	RPL31	mouse	chr12	-	0.0177059	0.0227477	0.778358	0.58012	RT-RP	YES	ENSMUSG00000072255
mouse	ind191	RPL31	mouse	chr14	-	0.0957572	0.239551	0.399736	0.00632768	RT-RP	NO	ENSMUSG00000059827
mouse	ind190	RPL31	mouse	chr6	-	0.184421	0.177139	1.04111	1	RPG	NO	0
mouse	ind193	RPL31	mouse	chr5	-	0.109631	0.14202	0.771943	0.431613	RPG	NO	0
mouse	ind192	RPL31	mouse	chr5	-	0.317959	0.901356	0.352757	0.000322567	RPG	NO	0
mammal	Clade271	RPL31	dog	chr25	+	0.111495	0.126682	0.880121	0.69497	RPG	NO	0
mammal	Clade271	RPL31	opossum	chr7	-	0.283532	0.47234	0.60027	0.0973571	RPG	NO	0
primate	Clade59	RPL31	human	chr7	+	0.0637302	0.151633	0.420291	0.0336015	RPG	NO	0
primate	Clade59	RPL31	monkey	chr3	-	0.0891481	0.125766	0.708839	0.285315	RPG	NO	0
primate	Clade59	RPL31	chimp	chr7	+	0.0804339	0.152364	0.527905	0.117142	RPG	NO	0
primate	Clade58	RPL31	human	chr7	-	0.246653	0.607284	0.406157	0.000491337	RPG	NO	0
primate	Clade58	RPL31	monkey	chr3	-	0.184421	0.277561	0.664437	0.21958	RPG	NO	ENSMMUG00000011808
primate	Clade58	RPL31	chimp	chr7	-	0.262571	0.498116	0.527128	0.0132346	RPG	NO	0
primate	Clade56	RPL31	human	chr1	-	0.0751389	0.214012	0.351097	0.00251736	RPG	NO	0
primate	Clade56	RPL31	monkey	chr1	-	0.0952848	0.0890521	1.06999	0.999941	RT-RP	NO	0
primate	Clade56	RPL31	chimp	chr1	-	0.0566529	0.099826	0.567516	0.138364	RPG	NO	0
primate	Clade55	RPL31	monkey	chr4	-	0.220196	0.211403	1.04159	1	RPG	NO	ENSMMUG00000006430
primate	Clade55	RPL31	human	chr6	+	0.244403	0.399054	0.612454	0.0684399	RPG	NO	ENSG00000146416
primate	Clade51	RPL31	human	chr2	-	0.174072	0.371045	0.469142	0.00471588	RPG	NO	ENSG00000138068
primate	Clade51	RPL31	monkey	chr13	-	0.217393	0.368723	0.589582	0.0467254	RPG	NO	ENSMMUG00000016451
primate	Clade51	RPL31	chimp	chr2a	-	0.217736	0.350682	0.620895	0.0678271	RPG	NO	0
primate	Clade50	RPL31	human	chr2	-	0.152073	0.207986	0.731169	0.2806	RPG	NO	0
primate	Clade50	RPL31	monkey	chr12	-	0.130511	0.133579	0.977031	0.999519	RPG	NO	ENSMMUG00000010630
primate	Clade50	RPL31	chimp	chr2b	-	0.137576	0.155205	0.886415	0.715443	RPG	NO	0
monkey	ind28	RPL31	monkey	chr7	+	0.0220595	0.0233513	0.944679	0.931092	RT-RP	NO	ENSMMUG00000029420
rodent	Clade117	RPL31	rat	chr6	-	1.1468	0	0	6.17693e-05	RPG	NO	0
rodent	Clade117	RPL31	mouse	chr17	-	-1	-1	-1	-1	RPG	NO	0
rodent	Clade116	RPL31	rat	chr16	-	1.00357	1.78622	0.561838	0.0709859	RPG	NO	0
rodent	Clade116	RPL31	mouse	chr8	+	0.961849	2.12883	0.45182	0.0317777	RPG	NO	0
eutheria	Clade114	RPL31	dog	chr22	-	0.120692	0.141396	0.853573	0.566718	RPG	NO	0
eutheria	Clade114	RPL31	rat	chr18	-	0.0845115	0.297028	0.284523	0.000232751	RPG	NO	0
eutheria	Clade114	RPL31	mouse	chr18	-	0.17158	0.625955	0.27411	0.000124431	RPG	NO	0
rodent	Clade113	RPL31	rat	chr19	+	0.0948912	0.158328	0.599332	0.137584	RPG	NO	ENSRNOG00000023554
rodent	Clade113	RPL31	mouse	chr8	+	0.202554	0.318914	0.635138	0.118617	RPG	YES	ENSMUSG00000059854
monkey	ind21	RPL31	monkey	chr1	+	0.133666	0.166171	0.804388	0.579646	RPG	NO	0
monkey	ind22	RPL31	monkey	chr1	+	0.0614994	0.0336115	1.82971	0.411514	RPG	NO	0
cow	ind227	RPL31	dog	chr18	+	0.141438	0.280514	0.504212	0.0166137	RPG	NO	0
cow	ind226	RPL31	dog	chr18	+	0.641056	1.0465	0.612573	0.198343	RPG	NO	0
cow	ind225	RPL31	dog	chr24	+	0.0355639	0.0115703	3.07373	0.435897	RT-RP	NO	0
chimp	ind220	RPL31	chimp	chr5	-	0.204267	0.366445	0.557429	0.0420532	RPG	NO	0
cow	ind228	RPL31	dog	chr30	+	0.230047	0.345179	0.666456	0.161474	RT-RP	NO	0
eutheria	Clade119	RPL31	dog	chr8	-	0.0356633	0.0114664	3.11024	0.437489	RT-RP	NO	0
eutheria	Clade119	RPL31	rat	chr6	-	1.58476	2.13981	0.740605	0.529885	RPG	NO	0
eutheria	Clade119	RPL31	mouse	chr12	-	1.19371	3.45821	0.345182	0.0464667	RPG	NO	0
cow	ind313	RPL31	dog	chr36	-	0.900871	0.927247	0.971554	0.828822	RPG	NO	0
cow	ind312	RPL31	dog	chrX	-	0.229815	0.680099	0.337914	0.0128145	RPG	NO	0
cow	ind311	RPL31	dog	chrX	-	0.129925	0.241999	0.536884	0.0810222	RPG	NO	0
cow	ind310	RPL31	dog	chrX	-	0.154411	0.164015	0.941441	0.860065	RPG	NO	0
cow	ind317	RPL31	dog	chr3	-	0.0266563	0.0771939	0.345317	0.0339309	RT-RP	NO	0
cow	ind316	RPL31	dog	chr3	-	0.252273	0.473334	0.532971	0.0129676	RPG	NO	0
cow	ind315	RPL31	dog	chr7	-	0.10866	0.189703	0.572792	0.079376	RPG	NO	0
cow	ind314	RPL31	dog	chr7	-	0.0452778	0.0656411	0.689777	0.386032	RT-RP	NO	0
cow	ind319	RPL31	dog	chr8	-	0.209696	0.226267	0.92676	0.749803	RPG	NO	0
cow	ind318	RPL31	dog	chr8	-	0.065058	0.1376	0.472804	0.0374466	RPG	NO	0
rodent	Clade88	RPL31	rat	chr13	+	0.15579	0.220565	0.706321	0.214333	RPG	NO	ENSRNOG00000042299
rodent	Clade88	RPL31	mouse	chr1	+	0.206972	0.305511	0.67746	0.116384	RPG	NO	0
rodent	Clade83	RPL31	rat	chr10	+	0.138447	0.260864	0.530727	0.0455612	RPG	NO	ENSRNOG00000024858
rodent	Clade83	RPL31	mouse	chr11	+	0.165882	0.306874	0.540555	0.0280542	RPG	NO	0
rodent	Clade87	RPL31	rat	chr13	+	0.196168	0.233544	0.839961	0.626619	RT-RP	NO	ENSRNOG00000009081
rodent	Clade87	RPL31	mouse	chr1	+	0.17933	0.227971	0.786637	0.407871	RPG	NO	ENSMUSG00000041498
primate	Clade13	RPL31	human	chr3	-	0.0680903	0.165442	0.411567	0.0365584	RPG	NO	0
primate	Clade13	RPL31	monkey	chr2	+	0.105832	0.106638	0.992441	0.834135	RPG	NO	0
primate	Clade13	RPL31	chimp	chr3	-	0.0812046	0.153737	0.528205	0.117159	RPG	NO	0
primate	Clade11	RPL31	monkey	chr12	+	0.248599	0.369367	0.673042	0.167497	RPG	NO	0
primate	Clade11	RPL31	human	chr2	+	0.192342	0.557304	0.34513	0.00170143	RPG	NO	ENSG00000077232
primate	Clade10	RPL31	human	chr11	+	1.04704	1.02554	1.02097	0.873154	RPG	NO	0
primate	Clade10	RPL31	monkey	chr14	+	0.237036	0.413591	0.573116	0.122672	RPG	NO	0
primate	Clade10	RPL31	chimp	chr11	+	1.10425	1.07123	1.03082	0.878584	RPG	NO	0
primate	Clade17	RPL31	human	chr3	+	0.165043	0.193348	0.853608	0.65512	RPG	NO	0
primate	Clade17	RPL31	monkey	chr2	+	1.28589	0	0	0.0483648	RPG	NO	0
primate	Clade17	RPL31	chimp	chr3	+	0.253177	0.31849	0.794928	0.370644	RPG	NO	0
primate	Clade16	RPL31	human	chr3	+	0.221067	0.292689	0.755297	0.34246	RPG	NO	0
primate	Clade16	RPL31	monkey	chr2	+	0.13377	0.252117	0.530587	0.0439406	RPG	NO	ENSMMUG00000001445
primate	Clade16	RPL31	chimp	chr3	+	0.139338	0.215873	0.645464	0.160756	RPG	NO	0
primate	Clade15	RPL31	human	chr3	+	0.269206	0.439876	0.612005	0.065567	RPG	NO	0
primate	Clade15	RPL31	monkey	chr2	+	0.289232	0.331435	0.872667	0.648362	RPG	NO	0
primate	Clade15	RPL31	chimp	chr3	+	0.287022	0.45886	0.625511	0.0701623	RPG	NO	0
primate	Clade14	RPL31	human	chr3	+	1.52197	1.95231	0.779575	0.610527	RPG	NO	0
primate	Clade14	RPL31	monkey	chr2	+	1.10782	1.5027	0.737219	0.634581	RPG	NO	0
primate	Clade14	RPL31	chimp	chr3	+	1.38562	3.40241	0.407248	0.151821	RPG	NO	0
primate	Clade19	RPL31	monkey	chr4	+	0.111189	0.122475	0.907849	0.683114	RPG	NO	0
primate	Clade19	RPL31	monkey	chr4	+	0.291489	0.388652	0.750001	0.366791	RPG	NO	0
primate	Clade19	RPL31	human	chr6	+	0.309344	0.493309	0.627079	0.0624431	RPG	NO	0
primate	Clade19	RPL31	human	chr6	+	0.13528	0.266659	0.507315	0.0318955	RPG	NO	0
primate	Clade19	RPL31	chimp	chr6	+	0.12296	0.261129	0.47088	0.0126833	RPG	NO	0
primate	Clade19	RPL31	chimp	chr6	+	0.319129	0.446551	0.714653	0.164416	RPG	NO	0
eutheria	Clade18	RPL31	cow	chr11	+	0.329023	0.925499	0.355508	1.51013e-05	RPG	NO	0
eutheria	Clade18	RPL31	monkey	chr13	+	0.25345	0.404045	0.627282	0.0744884	RPG	NO	0
eutheria	Clade18	RPL31	human	chr2	+	0.194696	0.379718	0.512739	0.0150527	RPG	NO	0
mouse	ind165	RPL31	mouse	chr6	+	0.644662	0.92185	0.699314	0.172223	RPG	NO	0
rat	ind160	RPL31	rat	chr15	-	0.0674343	0.0622597	1.08311	0.999038	RPG	NO	ENSRNOG00000025536
rat	ind161	RPL31	rat	chr15	-	0.0948366	0.196962	0.481498	0.0414801	RPG	NO	ENSRNOG00000037856
rat	ind162	RPL31	rat	chr15	-	0.193939	0.200788	0.965888	0.871211	RPG	NO	0
mouse	ind163	RPL31	mouse	chr17	+	0.0868858	0.0898623	0.966877	0.825265	RPG	NO	0
mouse	ind168	RPL31	mouse	chr5	+	0.234606	0.335822	0.698601	0.272398	RPG	NO	0
mouse	ind169	RPL31	mouse	chr5	+	0.074032	0.104116	0.71105	0.478737	RPG	NO	0
monkey	ind67	RPL31	monkey	chr15	-	0.05321	0.0452996	1.17462	0.77331	RT-RP	NO	ENSMMUG00000031645
rat	ind68	RPL31	rat	chr20	+	1.08947	0	0	0.000236259	RPG	NO	0
cow	ind269	RPL31	dog	chr8	+	0.270904	0.257721	1.05115	0.876846	RPG	NO	0
cow	ind268	RPL31	dog	chr8	+	0.305182	0.702982	0.434126	0.000952177	RPG	NO	0
cow	ind263	RPL31	dog	chr7	+	0.469408	0.976002	0.48095	0.00865402	RPG	NO	0
cow	ind262	RPL31	dog	chr37	+	0.112335	0.218236	0.514743	0.0454901	RPG	NO	ENSCAFG00000023993
cow	ind261	RPL31	dog	chrX	+	0.179975	0.216786	0.830197	0.511923	RPG	NO	0
cow	ind267	RPL31	dog	chr34	+	0.188955	0.342746	0.551298	0.028908	RPG	NO	0
cow	ind266	RPL31	dog	chr9	+	1.25834	2.12537	0.592057	0.179839	RPG	NO	0
cow	ind265	RPL31	dog	chr7	+	0.0231689	0.0375026	0.617793	0.395432	RPG	NO	0
cow	ind264	RPL31	dog	chr7	+	0.168576	0.172745	0.975865	0.86465	RPG	NO	0
cow	ind285	RPL31	dog	chr14	-	0.025297	0.07183	0.352179	0.0711202	RPG	NO	0
cow	ind284	RPL31	dog	chr10	-	0.200319	0.382965	0.523075	0.0255528	RPG	NO	0
cow	ind287	RPL31	dog	chr23	-	0.0603563	0.0491389	1.22828	0.78847	RT-RP	NO	0
cow	ind329	RPL31	dog	chr31	-	0.277457	0.462371	0.600074	0.040875	RPG	NO	0
cow	ind281	RPL31	dog	chr32	-	0.195342	0.202839	0.96304	0.872698	RPG	NO	0
cow	ind280	RPL31	dog	chr32	-	0.0178892	0	0	0	RPG	NO	0
cow	ind283	RPL31	dog	chr10	-	0.89382	0.97818	0.913758	0.844655	RPG	NO	0
cow	ind282	RPL31	dog	chr6	-	1.51322	1.5424	0.981078	1	RPG	NO	0
cow	ind322	RPL31	dog	chr26	-	0.16346	0.140012	1.16747	0.596718	RPG	NO	0
cow	ind323	RPL31	dog	chr33	-	1.10208	1.27133	0.866874	0.644566	RPG	NO	0
cow	ind321	RPL31	dog	chr25	-	0.02885	0	0	0	RPG	NO	0
cow	ind289	RPL31	dog	chr5	-	0.106853	0.179156	0.596428	0.127413	RPG	NO	0
cow	ind327	RPL31	dog	chr19	-	0.0289178	0.0723575	0.399652	0.0920313	RPG	NO	0
cow	ind324	RPL31	dog	chr11	-	0.397146	0.493464	0.804812	0.394114	RPG	NO	0
cow	ind325	RPL31	dog	chr11	-	0.15049	0.187748	0.801551	0.388379	RPG	NO	0
monkey	ind12	RPL31	monkey	chr12	+	0.0446301	0.087377	0.510777	0.0902927	RPG	NO	0
eutheria	Clade166	RPL31	mouse	chr14	+	0.149542	0.218709	0.683749	0.224759	RPG	NO	0
eutheria	Clade166	RPL31	dog	chr23	+	0.0105862	0	0	0	RT-RP	NO	0
eutheria	Clade167	RPL31	mouse	chr5	+	0.213253	0.355059	0.600612	0.0502577	RPG	NO	0
eutheria	Clade167	RPL31	dog	chr18	-	0.107075	0.105486	1.01506	0.99998	RT-RP	NO	ENSCAFG00000004364
chimp	ind218	RPL31	chimp	chr10	-	0	0	0	0	RT-RP	NO	0
chimp	ind219	RPL31	chimp	chr14	-	0.00352816	0	0	0	RT-RP	NO	0
rat	ind139	RPL31	rat	chr4	-	0.0287324	0.0467801	0.6142	0.466071	RT-RP	NO	ENSRNOG00000030657
rat	ind136	RPL31	rat	chr13	-	1.10116	3.53558	0.31145	0.0153945	RPG	NO	0
rat	ind135	RPL31	rat	chr2	-	1.29121	1.63322	0.790594	0.541735	RT-RP	NO	0
rat	ind133	RPL31	rat	chr2	-	0.0615313	0.0721455	0.852877	0.79791	RT-RP	NO	ENSRNOG00000029493
primate	Clade48	RPL31	human	chr22	-	0.360146	0.592644	0.607694	0.0369673	RPG	NO	0
primate	Clade48	RPL31	monkey	chr10	-	0.660767	0.947578	0.697322	0.165761	RPG	NO	0
primate	Clade48	RPL31	chimp	chr22	-	0.335334	0.566224	0.592228	0.0294188	RPG	NO	0
primate	Clade49	RPL31	human	chr4	-	0.273887	0.516322	0.530458	0.0418722	RPG	NO	ENSG00000185774
primate	Clade49	RPL31	monkey	chr5	-	0.175933	0.281779	0.624363	0.275145	RPG	NO	0
primate	Clade49	RPL31	chimp	chr4	-	0.305258	0.661512	0.461455	0.00710938	RPG	NO	ENSPTRG00000015948
primate	Clade44	RPL31	human	chr17	-	0.077405	0.17557	0.440877	0.0251942	RT-RP	NO	0
primate	Clade44	RPL31	monkey	chr16	-	0.205486	0.201685	1.01885	1	RT-RP	NO	0
primate	Clade44	RPL31	chimp	chr17	-	0.0559478	0.187276	0.298745	0.000883599	RT-RP	NO	0
primate	Clade41	RPL31	human	chr19	+	0.0522138	0.134425	0.388423	0.0202909	RPG	NO	0
primate	Clade41	RPL31	monkey	chr19	+	0.597786	1.31099	0.45598	0.0069195	RPG	NO	0
primate	Clade41	RPL31	chimp	chr19	-	0.0553901	0.12312	0.449887	0.0844696	RPG	NO	0
primate	Clade42	RPL31	human	chr16	-	1.28695	0	0	0.0472851	RPG	NO	0
primate	Clade42	RPL31	monkey	chr20	-	1.40853	0	0	0.0731825	RPG	NO	0
primate	Clade42	RPL31	chimp	chr16	-	1.25867	2.67745	0.4701	0.119118	RPG	NO	0
primate	Clade43	RPL31	human	chr17	-	0.0927759	0.334923	0.277007	9.32452e-05	RT-RP	NO	0
primate	Clade43	RPL31	monkey	chr16	-	0.198287	0.344883	0.57494	0.04285	RPG	NO	0
primate	Clade43	RPL31	chimp	chr17	-	0.111691	0.313897	0.355819	0.000633367	RPG	NO	0
monkey	ind6	RPL31	monkey	chr6	+	0.08789	0.0865367	1.01564	0.823648	RT-RP	NO	ENSMMUG00000030190
monkey	ind3	RPL31	monkey	chr17	+	0.0494802	0.0448631	1.10292	0.99503	RT-RP	NO	ENSMMUG00000030774
monkey	ind2	RPL31	monkey	chr20	+	0.048627	0.0353429	1.37586	0.763573	RT-RP	NO	ENSMMUG00000021841
cow	Clade260	RPL31	dog	chrX	+	0.237417	0.482539	0.492015	0.00828194	RPG	NO	0
eutheria	Clade129	RPL31	rat	chr12	-	0.0070396	0.01125	0.625743	0.713531	RT-RP	NO	ENSRNOG00000039249
eutheria	Clade129	RPL31	dog	chr6	+	0.285592	0.406769	0.702098	0.283459	RPG	NO	0
rodent	Clade122	RPL31	rat	chr10	-	0.239472	0.41723	0.573956	0.037667	RPG	NO	0
rodent	Clade122	RPL31	mouse	chr11	-	1.42138	0	0	0.0197989	RPG	NO	0
monkey	ind53	RPL31	monkey	chr4	-	0.0612563	0.0569336	1.07592	0.998489	RT-RP	NO	ENSMMUG00000029756
monkey	ind52	RPL31	monkey	chr13	-	0.0612357	0.0569934	1.07443	0.998478	RT-RP	NO	0
monkey	ind54	RPL31	monkey	chr4	-	0.0998006	0.14072	0.709215	0.311604	RPG	NO	0
monkey	ind57	RPL31	monkey	chr7	-	0.0598832	0.0991869	0.603742	0.219236	RT-RP	NO	ENSMMUG00000000302
cow	ind252	RPL31	dog	chr4	+	0.0876158	0.146639	0.597494	0.147956	RPG	NO	0
cow	ind253	RPL31	dog	chr4	+	0.273186	0.581315	0.469945	0.00176749	RPG	NO	0
cow	ind250	RPL31	dog	chr2	+	0.021353	0.0233509	0.914443	0.926679	RT-RP	NO	0
cow	ind251	RPL31	dog	chr13	+	0.155156	0.243948	0.636023	0.191915	RPG	NO	ENSCAFG00000017689
cow	ind256	RPL31	dog	chr1	+	0.0545435	0.0233839	2.33252	0.373737	RPG	NO	0
cow	ind257	RPL31	dog	chrX	+	0.270577	0.431822	0.626592	0.131754	RPG	NO	0
cow	ind254	RPL31	dog	chr1	+	0.12007	0.210448	0.570546	0.0663222	RPG	NO	0
cow	ind255	RPL31	dog	chr1	+	0.0176222	0.0114611	1.53757	0.874234	RT-RP	NO	0
cow	ind258	RPL31	dog	chrX	+	0.0255139	0.0208158	1.2257	0.946982	RT-RP	NO	0
cow	ind259	RPL31	dog	chrX	+	0.255884	0.495969	0.515928	0.010708	RPG	NO	0
rat	ind106	RPL31	rat	chr3	+	1.3568	1.87284	0.724464	0.431988	RPG	NO	0
rat	ind107	RPL31	rat	chr3	+	0.295783	0.547016	0.540721	0.0104871	RPG	NO	0
rat	ind104	RPL31	rat	chr7	+	0.0323882	0.0840092	0.385532	0.0619205	RPG	NO	0
rat	ind105	RPL31	rat	chr7	+	0.1015	0.220816	0.459658	0.0369618	RPG	NO	0
rat	ind102	RPL31	rat	chr7	+	0.043218	0.108281	0.399126	0.0582329	RPG	NO	0
rat	ind100	RPL31	rat	chrX	+	0.0616445	0.12363	0.498622	0.0977754	RPG	NO	0
rat	ind101	RPL31	rat	chrX	+	0.128439	0.214395	0.599075	0.13546	RPG	NO	0
rat	ind108	RPL31	rat	chr3	+	0.0502973	0.12443	0.404221	0.0415007	RT-RP	NO	ENSRNOG00000031034
rat	ind109	RPL31	rat	chr9	+	0.032653	0.0977015	0.334212	0.0297974	RPG	NO	0
mouse	ind173	RPL31	mouse	chr2	+	0.803662	1.17083	0.686401	0.379111	RPG	NO	0
mouse	ind172	RPL31	mouse	chr12	+	0.191574	0.32544	0.588663	0.0512929	RPG	NO	0
mouse	ind171	RPL31	mouse	chr12	+	1.28096	1.5923	0.804472	0.660758	RPG	YES	0
mouse	ind170	RPL31	mouse	chr5	+	0.325033	0.411612	0.78966	0.330999	RPG	NO	0
mouse	ind177	RPL31	mouse	chr1	+	0.118131	0.169266	0.697901	0.256962	RPG	NO	0
mouse	ind175	RPL31	mouse	chr13	+	0.0141397	0.0343177	0.412024	0.272172	RT-RP	YES	ENSMUSG00000051723
mouse	ind174	RPL31	mouse	chr13	+	0.17314	0.183094	0.945636	0.71846	RPG	NO	0
mouse	ind179	RPL31	mouse	chr7	+	0.282499	0.335174	0.842843	0.574243	RPG	NO	0
mouse	ind178	RPL31	mouse	chr1	+	0.240394	0.379312	0.633764	0.228991	RPG	NO	0
hominoid	Clade224	RPL31	chimp	chr3	-	0.360476	1.21225	0.297361	0.00162055	RPG	NO	0
hominoid	Clade224	RPL31	human	chr3	-	0.217497	0.670992	0.324143	0.0236251	RPG	NO	0
hominoid	Clade221	RPL31	chimp	chr12	-	0.116844	0.145212	0.804645	0.441571	RPG	NO	0
hominoid	Clade221	RPL31	human	chr12	-	0.122349	0.193425	0.632539	0.184374	RPG	NO	0
eutheria	Clade223	RPL31	chimp	chr13	-	-1	-1	-1	-1	RPG	NO	0
eutheria	Clade223	RPL31	dog	chr22	-	1.40697	0	0	0.000267256	RPG	NO	0
hominoid	Clade222	RPL31	chimp	chr12	-	0.23184	0.458482	0.505668	0.00736978	RPG	NO	ENSPTRG00000005336
hominoid	Clade222	RPL31	human	chr12	-	0.236013	0.518769	0.454948	0.0022779	RPG	NO	ENSG00000185046
rat	ind99	RPL31	rat	chrX	+	0.0374263	0.0411592	0.909306	0.732538	RPG	NO	0
rat	ind98	RPL31	rat	chr1	+	0.099039	0.199149	0.49731	0.0487308	RPG	NO	0
rat	ind94	RPL31	rat	chr1	+	0.0473634	0.162931	0.290697	0.00261638	RT-RP	NO	ENSRNOG00000015675
rat	ind97	RPL31	rat	chr1	+	0.0673768	0.167359	0.402588	0.0245654	RPG	NO	0
rat	ind91	RPL31	rat	chr4	+	0.197339	0.45606	0.432703	0.00177358	RPG	NO	0
rat	ind93	RPL31	rat	chr4	+	0.0322926	0.0473035	0.682667	0.494422	RPG	NO	0
rat	ind92	RPL31	rat	chr4	+	0.0325714	0.167414	0.194557	0.000228554	RPG	NO	0
cow	ind248	RPL31	dog	chr2	+	0.270112	0.400175	0.674986	0.148063	RPG	NO	0
dog	ind339	RPL31	cow	chr24	-	0.19059	0.698412	0.27289	7.88549e-07	RPG	NO	0
dog	ind338	RPL31	cow	chr19	+	0.730932	0.931475	0.784703	0.50807	RPG	NO	0
dog	ind331	RPL31	cow	chr4	+	0.228125	0.526374	0.43339	0.000933849	RPG	NO	0
dog	ind330	RPL31	cow	chr2	+	0.858933	0	0	0.0178379	RPG	NO	0
dog	ind333	RPL31	cow	chrX	+	0.261552	0.642966	0.40679	0.000188916	RT-RP	NO	0
dog	ind332	RPL31	cow	chrX	+	0.050378	0.233702	0.215565	4.84292e-05	RT-RP	NO	0
dog	ind334	RPL31	cow	chrX	+	0.220597	0.556292	0.396548	0.000205735	RPG	NO	0
dog	ind337	RPL31	cow	chr26	+	0.181582	0.448462	0.404899	0.000781058	RPG	NO	0
dog	ind336	RPL31	cow	chr8	+	0.985336	0.910909	1.08171	0.879895	RPG	NO	0
mammal	Clade176	RPL31	mouse	chr4	+	0.0176652	0.0229171	0.770831	0.576505	RT-RP	NO	0
chimp	ind209	RPL31	chimp	chr5	+	0	0	0	0	RT-RP	NO	0
mouse	ind205	RPL31	mouse	chr15	-	0	0	0	0	RT-RP	YES	ENSMUSG00000067870
mouse	ind204	RPL31	mouse	chr8	-	0.116222	0.102147	1.1378	0.841414	RPG	NO	0
mouse	ind201	RPL31	mouse	chr1	-	0	0.0225265	0	0	RT-RP	NO	0
mouse	ind200	RPL31	mouse	chr1	-	0.0105895	0.0342149	0.309501	0.221409	RT-RP	NO	0
mouse	ind203	RPL31	mouse	chr9	-	0.0653812	0.146335	0.446792	0.0371207	RPG	NO	0
mouse	ind202	RPL31	mouse	chr3	-	0.0362555	0.0826375	0.438729	0.135385	RPG	NO	0
rat	ind149	RPL31	rat	chr9	-	0.0249332	0.0460493	0.541446	0.271625	RT-RP	NO	ENSRNOG00000032947
rat	ind142	RPL31	rat	chr1	-	1.12136	0	0	0.00439595	RPG	NO	0
rat	ind143	RPL31	rat	chr1	-	0.00728736	0.0721567	0.100994	0.00304885	RPG	NO	0
rat	ind140	RPL31	rat	chr4	-	1.10399	1.86245	0.592761	0.175214	RPG	NO	0
rat	ind141	RPL31	rat	chr1	-	0.162765	0.183766	0.885719	0.606282	RPG	NO	0
rat	ind146	RPL31	rat	chr7	-	0.0284018	0.0841276	0.337604	0.0442143	RT-RP	NO	ENSRNOG00000029926
rat	ind147	RPL31	rat	chr7	-	0.0541834	0.0840456	0.644691	0.433746	RPG	NO	0
eutheria	Clade79	RPL31	dog	chr35	-	0.164449	0.131622	1.24941	0.817394	RPG	NO	0
eutheria	Clade79	RPL31	rat	chr6	+	0.322532	0.52397	0.615554	0.0432879	RPG	NO	0
eutheria	Clade79	RPL31	mouse	chr12	+	1.28785	0	0	0.000982802	RPG	NO	0
rodent	Clade77	RPL31	rat	chr6	+	0.192934	0.338702	0.569627	0.035832	RPG	NO	0
rodent	Clade77	RPL31	mouse	chr17	-	0.279222	0.56498	0.494216	0.00625487	RPG	NO	0
rodent	Clade76	RPL31	rat	chr16	+	0.233149	0.395709	0.589192	0.052943	RPG	NO	0
rodent	Clade76	RPL31	mouse	chr8	-	0.157782	0.399069	0.395376	0.000926469	RPG	NO	0
hominoid	Clade214	RPL31	chimp	chr4	+	0.156879	0.304538	0.515139	0.01981	RPG	NO	0
hominoid	Clade214	RPL31	human	chr4	+	0.155945	0.307817	0.506616	0.0251015	RPG	NO	0
hominoid	Clade215	RPL31	chimp	chr3	+	1.5234	2.79574	0.544901	0.26943	RPG	NO	0
hominoid	Clade215	RPL31	human	chr3	+	1.00181	0	0	8.07534e-05	RPG	NO	0
hominoid	Clade216	RPL31	chimp	chr19	+	0.301376	0.60814	0.49557	0.0026282	RPG	NO	0
hominoid	Clade216	RPL31	human	chr19	+	0.273805	0.613537	0.446274	0.00150253	RPG	NO	0
hominoid	Clade217	RPL31	chimp	chr6	-	0.306863	0.605777	0.506561	0.0238329	RPG	NO	0
hominoid	Clade217	RPL31	human	chr6	-	0.36896	0.625672	0.589703	0.0350253	RPG	NO	0
hominoid	Clade210	RPL31	chimp	chr21	+	0.14977	0.311126	0.481382	0.00722212	RPG	NO	0
hominoid	Clade210	RPL31	human	chr21	+	0.150967	0.315124	0.479071	0.0149698	RPG	NO	0
hominoid	Clade211	RPL31	chimp	chr12	+	0.208997	0.431794	0.48402	0.00373434	RPG	NO	0
hominoid	Clade211	RPL31	human	chr12	-	0.196739	0.324719	0.605875	0.0774901	RPG	NO	0
hominoid	Clade212	RPL31	chimp	chr12	+	0.0248675	0.0959592	0.259147	0.0166926	RT-RP	NO	0
hominoid	Clade212	RPL31	human	chr12	+	0.0272874	0.0646034	0.422383	0.140194	RPG	NO	0
hominoid	Clade213	RPL31	chimp	chr4	+	0.0670784	0.160475	0.418	0.0373751	RPG	NO	0
hominoid	Clade213	RPL31	human	chr4	+	0.0741456	0.174186	0.425669	0.0381523	RPG	NO	0
rodent	Clade138	RPL31	rat	chr13	-	0.108075	0.33966	0.318187	0.000323844	RPG	NO	ENSRNOG00000022958
rodent	Clade138	RPL31	mouse	chr1	-	1.20835	0	0	0.0122195	RPG	NO	ENSMUSG00000026611
eutheria	Clade134	RPL31	dog	chr15	+	0.281193	0.405056	0.694208	0.152789	RPG	NO	0
rat	Clade137	RPL31	rat	chr13	-	0.0929446	0.233709	0.397694	0.00473563	RPG	NO	ENSRNOG00000030268
rat	Clade137	RPL31	rat	chr13	-	0.122324	0.220245	0.555401	0.0676976	RPG	NO	0
rodent	Clade131	RPL31	rat	chr2	-	0.540506	0.801221	0.674604	0.154857	RPG	NO	0
rodent	Clade130	RPL31	rat	chr2	-	0.410661	0.622391	0.659812	0.150978	RPG	NO	0
rodent	Clade130	RPL31	mouse	chr13	-	0.151818	0.278317	0.545485	0.0417554	RPG	NO	0
rodent	Clade132	RPL31	rat	chr2	-	0.185859	0.305645	0.608088	0.0962678	RPG	NO	ENSRNOG00000042509
rodent	Clade132	RPL31	mouse	chr3	-	0.146563	0.337841	0.433822	0.00426355	RPG	NO	0
monkey	ind40	RPL31	monkey	chr15	+	1.27524	1.97301	0.646342	0.330039	RPG	NO	0
monkey	ind46	RPL31	monkey	chr6	-	0.171777	0.161073	1.06645	0.863533	RPG	NO	0
monkey	ind47	RPL31	monkey	chr10	-	0.0569552	0.0706901	0.805702	0.599266	RT-RP	NO	ENSMMUG00000031250
monkey	ind45	RPL31	monkey	chr6	-	0.21454	0.554994	0.386562	0.00299645	RPG	NO	0
cow	ind241	RPL31	dog	chr5	+	0.0105427	0	0	0	RT-RP	NO	0
cow	ind240	RPL31	dog	chr5	+	0.032044	0.023054	1.38995	0.968259	RT-RP	NO	0
cow	ind243	RPL31	dog	chr21	+	0.0213863	0.0232322	0.920548	0.927586	RPG	NO	0
cow	ind242	RPL31	dog	chr5	+	0.0396105	0.0598656	0.661657	0.536324	RT-RP	NO	0
cow	ind245	RPL31	dog	chr35	+	0.00702799	0	0	0	RT-RP	NO	0
cow	ind244	RPL31	dog	chr12	+	1.39299	1.36287	1.02211	0.88	RT-RP	NO	0
cow	ind247	RPL31	dog	chr35	+	0.247091	0.485119	0.50934	0.00887649	RPG	NO	0
cow	ind246	RPL31	dog	chr35	+	0.222981	0.56287	0.39615	0.00040628	RPG	NO	0
cow	ind249	RPL31	dog	chr2	+	0.181474	0.260743	0.695988	0.192333	RPG	NO	0
primate	Clade7	RPL31	human	chr20	-	0.0560572	0.167815	0.334042	0.00224696	RPG	NO	0
primate	Clade7	RPL31	monkey	chr10	+	0.0810439	0.12181	0.665328	0.275464	RT-RP	NO	0
primate	Clade7	RPL31	chimp	chr20	-	0.0441396	0.126258	0.349599	0.0172278	RPG	NO	0
dog	ind340	RPL31	cow	chr14	-	0.284722	0.438532	0.649262	0.12612	RPG	NO	0
dog	ind341	RPL31	cow	chr22	-	0.697568	1.15682	0.603006	0.125528	RPG	NO	0
dog	ind342	RPL31	cow	chr2	-	0.260397	0.418498	0.622217	0.0616524	RPG	NO	0
dog	ind343	RPL31	cow	chr7	-	0.179999	0.512322	0.35134	6.58676e-05	RPG	NO	0
dog	ind344	RPL31	cow	chr3	-	0.432684	1.17416	0.368504	0.000577756	RPG	NO	0
opossum	ind345	RPL31	opossum	chr5	+	0.283801	0.495142	0.573171	0.0807022	RPG	NO	0
opossum	ind346	RPL31	opossum	chr3	+	0.183512	0.325494	0.563795	0.0457594	RPG	NO	0
opossum	ind348	RPL31	opossum	chr6	-	0.28204	0.276809	1.0189	1	RPG	NO	0
human	ind349	RPL31	human	chr5	-	0.135046	0.470878	0.286796	1.57799e-05	RPG	NO	0
rodent	Clade148	RPL31	rat	chr7	-	0.310778	0.434748	0.714846	0.196002	RPG	NO	0
rodent	Clade148	RPL31	mouse	chr15	-	0.337836	0.749758	0.450593	0.000476128	RPG	NO	0
primate	Clade9	RPL31	human	chr11	+	0.151401	0.223943	0.67607	0.20943	RPG	YES	0
primate	Clade9	RPL31	monkey	chr14	+	0.0783019	0.150592	0.519962	0.0770484	RPG	NO	0
primate	Clade9	RPL31	chimp	chr11	+	0.126251	0.205306	0.614938	0.144414	RPG	NO	0
primate	Clade8	RPL31	chimp	chr20	-	0.898974	1.70375	0.527643	0.0488216	RPG	NO	0
rodent	Clade144	RPL31	rat	chr1	-	0.199158	0.256519	0.776387	0.420597	RPG	NO	0
rodent	Clade144	RPL31	mouse	chr7	-	0.188675	0.482957	0.390666	0.000388059	RPG	NO	0
rodent	Clade145	RPL31	rat	chr1	-	0.254134	0.471321	0.539195	0.0536553	RPG	NO	0
rodent	Clade145	RPL31	mouse	chr19	-	1.19186	3.66981	0.324773	0.183928	RPG	NO	0
primate	Clade5	RPL31	human	chr17	+	0.194768	0.482085	0.404011	0.000807157	RPG	NO	0
primate	Clade5	RPL31	monkey	chr16	+	0.151845	0.379121	0.400518	0.0114327	RPG	NO	0
primate	Clade5	RPL31	chimp	chr17	-	0.192065	0.423612	0.453398	0.00185583	RPG	NO	0
primate	Clade4	RPL31	chimp	chr4	-	0.0487148	0.191541	0.254332	0.000425476	RPG	NO	0
primate	Clade4	RPL31	monkey	chr5	-	1.32811	0	0	0.02677	RPG	NO	0
primate	Clade4	RPL31	human	chr4	-	0.116685	0.321933	0.36245	0.000777428	RPG	NO	0
primate	Clade4	RPL31	monkey	chr17	+	0.0652682	0.0690961	0.9446	0.804207	RT-RP	NO	ENSMMUG00000030684
primate	Clade4	RPL31	human	chr13	+	0.130859	0.488855	0.267685	0.000219319	RPG	NO	0
primate	Clade4	RPL31	monkey	chr17	+	0.189181	0.471577	0.401167	0.0086612	RPG	NO	0
primate	Clade4	RPL31	chimp	chr13	+	0.195592	0.763216	0.256273	6.09313e-06	RPG	NO	0
rat	ind115	RPL31	rat	chr18	-	0.182698	0.215755	0.846783	0.618197	RPG	NO	0
rat	ind111	RPL31	rat	chr11	+	0.0811045	0.225368	0.359875	0.00563181	RT-RP	NO	ENSRNOG00000001601
rat	ind110	RPL31	rat	chr8	+	0.18319	0.321482	0.569828	0.0383542	RPG	NO	0
rat	ind112	RPL31	rat	chr15	+	0.0392261	0.0596662	0.657426	0.535473	RT-RP	NO	ENSRNOG00000039487
rat	ind118	RPL31	rat	chr6	-	0.370655	0.445145	0.832661	0.610662	RPG	NO	0
primate	Clade39	RPL31	human	chr12	+	0.173409	0.376545	0.460527	0.00452968	RPG	NO	0
primate	Clade39	RPL31	monkey	chr11	+	0.220675	0.38463	0.573733	0.0338333	RPG	NO	0
primate	Clade39	RPL31	chimp	chr12	+	0.148241	0.332294	0.446115	0.00259818	RPG	NO	0
supraprimates	Clade35	RPL31	human	chr10	-	0.107867	0.220173	0.489921	0.0309272	RPG	NO	0
supraprimates	Clade35	RPL31	chimp	chr10	-	0.106211	0.218008	0.487187	0.0225361	RPG	NO	0
supraprimates	Clade35	RPL31	monkey	chr9	+	0.143656	0.151423	0.948708	0.854922	RT-RP	NO	0
supraprimates	Clade35	RPL31	mouse	chr19	+	0.0284809	0.0708549	0.401961	0.0933604	RT-RP	NO	ENSMUSG00000058607
primate	Clade34	RPL31	human	chr10	+	0.182076	0.435945	0.417658	0.00138136	RPG	NO	0
primate	Clade34	RPL31	monkey	chr9	+	0.149751	0.271421	0.551729	0.0514611	RPG	NO	ENSMMUG00000000877
primate	Clade34	RPL31	chimp	chr10	+	0.216912	0.42297	0.51283	0.0078134	RPG	NO	0
primate	Clade37	RPL31	human	chr8	+	0.342891	0.845963	0.405326	0.00269252	RPG	NO	0
primate	Clade37	RPL31	monkey	chr8	+	0.10773	0.240314	0.448289	0.0135957	RPG	NO	ENSMMUG00000012984
primate	Clade37	RPL31	chimp	chr8	+	0.424295	0.801398	0.529443	0.0258898	RPG	NO	0
primate	Clade36	RPL31	human	chr8	+	0.210512	0.436607	0.482156	0.00809909	RPG	NO	0
primate	Clade36	RPL31	monkey	chr8	+	0.381188	0.550388	0.692582	0.129531	RPG	NO	0
primate	Clade36	RPL31	chimp	chr8	+	0.193221	0.400085	0.482952	0.00615582	RPG	NO	0
primate	Clade31	RPL31	human	chr7	-	0.203142	0.287537	0.706489	0.18682	RPG	NO	0
primate	Clade31	RPL31	chimp	chr7	-	0.197068	0.329973	0.597224	0.071178	RPG	NO	0
primate	Clade33	RPL31	human	chr7	+	0.161694	0.378519	0.427175	0.00292108	RPG	NO	0
primate	Clade33	RPL31	monkey	chr3	+	0.197453	0.362991	0.54396	0.0182808	RPG	NO	0
primate	Clade33	RPL31	chimp	chr7	+	0.238918	0.352091	0.678568	0.207848	RPG	NO	0
primate	Clade32	RPL31	human	chr7	+	0.0755973	0.213324	0.354378	0.00486649	RPG	YES	0
primate	Clade32	RPL31	monkey	chr3	+	0.0748574	0.127231	0.588356	0.256834	RPG	NO	0
primate	Clade32	RPL31	chimp	chr7	+	0.0766843	0.181342	0.422872	0.0195561	RPG	NO	0
mouse	ind188	RPL31	mouse	chr16	-	0.149587	0.230103	0.650088	0.168529	RPG	YES	ENSMUSG00000090753
mouse	ind189	RPL31	mouse	chr6	-	0.0667802	0.180473	0.370028	0.008294	RPG	NO	0
mouse	ind186	RPL31	mouse	chr17	-	0.136466	0.2712	0.503192	0.0241537	RPG	NO	0
mouse	ind187	RPL31	mouse	chr16	-	0.00704509	0.0226145	0.31153	0.363869	RT-RP	NO	ENSMUSG00000022783
mouse	ind184	RPL31	mouse	chr15	+	0.183251	0.30696	0.596986	0.0754741	RPG	NO	0
mouse	ind185	RPL31	mouse	chr19	+	0.106539	0.185954	0.57293	0.0833438	RPG	NO	0
mouse	ind182	RPL31	mouse	chr3	+	0.666678	1.25357	0.531822	0.0300741	RPG	NO	0
mouse	ind180	RPL31	mouse	chr7	+	0.0128672	0.0275858	0.466441	0.436286	RPG	YES	ENSMUSG00000001829
mouse	ind181	RPL31	mouse	chr3	+	0.0308169	0.0532947	0.578236	0.298128	RPG	NO	0
rat	ind89	RPL31	rat	chr4	+	0.0251624	0.0705455	0.356683	0.0732895	RT-RP	NO	ENSRNOG00000029278
rat	ind86	RPL31	rat	chr13	+	0.0214922	0.0585252	0.36723	0.1116	RT-RP	NO	ENSRNOG00000030278
rat	ind84	RPL31	rat	chr2	+	0.0578005	0.126947	0.455311	0.0442973	RT-RP	NO	0
rat	ind85	RPL31	rat	chr2	+	0.277891	0.40615	0.684207	0.147782	RPG	NO	ENSRNOG00000005156
rat	ind82	RPL31	rat	chr10	+	0.021317	0.0226819	0.939827	0.930352	RT-RP	NO	ENSRNOG00000031313
rat	ind80	RPL31	rat	chr6	+	0.160897	0.205253	0.783895	0.392151	RPG	NO	0
rat	ind81	RPL31	rat	chr10	+	0.0424566	0.0363665	1.16746	0.987719	RPG	NO	ENSRNOG00000030214
rodent	Clade103	RPL31	rat	chr7	+	1.07424	1.7044	0.630273	0.167623	RPG	NO	0
rodent	Clade103	RPL31	mouse	chr10	+	0.287728	0.878544	0.327506	6.59203e-06	RPG	NO	0
monkey	ind38	RPL31	monkey	chr11	+	0.186213	0.253023	0.735953	0.321808	RPG	NO	0
cow	ind238	RPL31	dog	chr10	+	0.183675	0.278213	0.660196	0.146514	RPG	NO	0
cow	ind239	RPL31	dog	chr29	+	0.648077	1.53368	0.422565	0.00452193	RPG	NO	0
cow	ind230	RPL31	dog	chr32	+	0.28648	0.362204	0.790937	0.372721	RPG	NO	0
cow	ind231	RPL31	dog	chr32	+	0.0993821	0.144869	0.686015	0.313189	RPG	NO	ENSCAFG00000008989
cow	ind232	RPL31	dog	chr32	+	0	0	0	0	RT-RP	NO	0
cow	ind233	RPL31	dog	chr6	+	0.101914	0.170189	0.598829	0.155401	RPG	NO	0
cow	ind234	RPL31	dog	chr6	+	0.283916	0.407928	0.695995	0.227294	RPG	NO	0
cow	ind235	RPL31	dog	chr10	+	0.269136	0.458221	0.587348	0.0296652	RPG	NO	0
cow	ind236	RPL31	dog	chr10	+	0.0923992	0.136724	0.675806	0.215077	RPG	NO	ENSCAFG00000024522
cow	ind237	RPL31	dog	chr10	+	0.115789	0.116945	0.990111	0.844299	RPG	NO	ENSCAFG00000000846
rat	ind158	RPL31	rat	chr11	-	0.215565	0.469944	0.458704	0.00383092	RPG	NO	0
rat	ind150	RPL31	rat	chr9	-	0.374238	0.593187	0.630893	0.0809478	RPG	NO	0
rat	ind153	RPL31	rat	chr8	-	0.200201	0.250805	0.798235	0.428183	RPG	NO	0
rat	ind152	RPL31	rat	chr8	-	0.0563691	0.0920679	0.612255	0.201213	RPG	NO	0
rat	ind154	RPL31	rat	chr8	-	0.0142905	0.0581113	0.245915	0.0698766	RT-RP	NO	ENSRNOG00000030296
cow	ind304	RPL31	dog	chr4	-	0.284499	0.423863	0.671204	0.112528	RPG	NO	0
cow	ind305	RPL31	dog	chr1	-	0.00702048	0	0	0	RT-RP	NO	0
cow	ind306	RPL31	dog	chr1	-	0.0889204	0.26252	0.338719	0.000971076	RT-RP	NO	0
cow	ind307	RPL31	dog	chr1	-	0.245398	0.198208	1.23808	0.438929	RPG	NO	0
cow	ind300	RPL31	dog	chr22	-	1.44981	0	0	0.00413763	RPG	NO	0
cow	ind301	RPL31	dog	chr2	-	0.304464	0.476103	0.639492	0.0697028	RPG	NO	0
cow	ind302	RPL31	dog	chr4	-	0.926076	0	0	0.0108295	RPG	NO	ENSCAFG00000013726
cow	ind303	RPL31	dog	chr4	-	0.198123	0.264091	0.750207	0.269986	RPG	NO	0
cow	ind308	RPL31	dog	chrX	-	0.0415731	0.0531878	0.781628	0.538046	RPG	NO	0
cow	ind309	RPL31	dog	chrX	-	1.14439	1.40686	0.813439	0.544119	RPG	NO	0
rodent	Clade90	RPL31	rat	chr4	+	0.525096	0.913732	0.574672	0.0477546	RPG	NO	0
rodent	Clade90	RPL31	mouse	chr6	+	0.212138	0.400116	0.53019	0.0143748	RPG	NO	0
rodent	Clade96	RPL31	rat	chr1	+	0.225721	0.597898	0.377524	0.000114678	RPG	NO	0
rodent	Clade96	RPL31	mouse	chr7	+	0.324558	0.67115	0.483585	0.00173477	RPG	NO	0
rodent	Clade95	RPL31	rat	chr1	+	0.261625	0.373675	0.700142	0.251408	RPG	NO	ENSRNOG00000019491
rodent	Clade95	RPL31	mouse	chr7	+	0.238535	0.538941	0.4426	0.00132311	RPG	NO	ENSMUSG00000030688
primate	Clade66	RPL31	human	chr9	+	0.208902	0.311379	0.670894	0.1955	RPG	NO	0
primate	Clade66	RPL31	monkey	chr15	-	0.21006	0.312028	0.67321	0.161432	RPG	NO	0
primate	Clade66	RPL31	chimp	chr9	+	0.154688	0.297787	0.51946	0.0278831	RPG	NO	0
supraprimates	Clade64	RPL31	monkey	chr11	-	0.0435978	0.0635349	0.686202	0.376679	RT-RP	NO	ENSMMUG00000031711
supraprimates	Clade64	RPL31	rat	chr7	+	0.0363705	0.0977015	0.372261	0.0409576	RPG	NO	0
primate	Clade65	RPL31	human	chr12	-	0.2382	0.504118	0.472508	0.00370044	RPG	NO	0
primate	Clade65	RPL31	monkey	chr11	-	0.298325	0.481936	0.619015	0.048751	RPG	NO	0
primate	Clade65	RPL31	chimp	chr12	-	0.232588	0.505728	0.459907	0.00357318	RPG	NO	0
primate	Clade62	RPL31	human	chr8	-	0.229938	0.459142	0.500799	0.0367715	RPG	NO	0
primate	Clade62	RPL31	monkey	chr8	-	0.257477	0.389219	0.661523	0.106302	RPG	NO	0
primate	Clade62	RPL31	chimp	chr8	-	1.28725	3.46951	0.371017	0.0978831	RPG	NO	0
primate	Clade63	RPL31	monkey	chr11	-	0.239207	0.371916	0.643174	0.0935823	RT-RP	NO	ENSMMUG00000003223
primate	Clade63	RPL31	chimp	chr12	+	0.175808	0.403074	0.436167	0.00721366	RPG	NO	0
primate	Clade60	RPL31	human	chr7	+	0.109368	0.235624	0.464161	0.0201785	RPG	NO	0
primate	Clade60	RPL31	monkey	chr3	-	0.137315	0.268382	0.511639	0.022562	RPG	NO	0
primate	Clade60	RPL31	chimp	chr7	+	0.096112	0.242384	0.396527	0.00408842	RPG	NO	0
primate	Clade61	RPL31	human	chr7	-	0.245603	0.348299	0.705149	0.223419	RPG	NO	0
primate	Clade61	RPL31	monkey	chr3	-	0.137267	0.199658	0.687511	0.276899	RPG	NO	0
primate	Clade61	RPL31	chimp	chr7	-	0.24403	0.303944	0.802878	0.355992	RPG	NO	0
dog	ind20	RPLP2	cow	chr4	+	0.67003	0.873036	0.767471	0.52656	RPG	NO	ENSBTAG00000008468
dog	ind21	RPLP2	cow	chr7	+	0.0432485	0.130904	0.330383	0.0142633	RPG	NO	ENSBTAG00000003086
monkey	ind4	RPLP2	monkey	chrX	+	0.00771057	0.036468	0.211434	0.095555	RT-RP	NO	ENSMMUG00000032421
rat	ind7	RPLP2	rat	chr5	+	0.122327	0.232385	0.526398	0.0650333	RPG	NO	ENSRNOG00000040219
monkey	ind6	RPLP2	monkey	chr10	-	0.0233387	0.0751607	0.310518	0.0572827	RT-RP	NO	ENSMMUG00000031189
hominoid	Clade17	RPLP2	chimp	chr5	-	0.103481	0.344008	0.300811	0.000112243	RPG	NO	0
hominoid	Clade17	RPLP2	human	chr5	-	0.221874	0.495682	0.447613	0.00870086	RPG	NO	0
hominoid	Clade16	RPLP2	chimp	chr11	+	0.0437611	0.146035	0.299661	0.00246277	RPG	NO	0
hominoid	Clade16	RPLP2	human	chr11	+	0.0319192	0.14584	0.218864	0.00139053	RPG	YES	0
rat	ind9	RPLP2	rat	chr15	+	0.00386766	0	0	0	RPG	NO	ENSRNOG00000038074
mouse	ind15	RPLP2	mouse	chr12	-	0.00386959	0.0117317	0.329842	0.604984	RPG	YES	ENSMUSG00000091018
mouse	ind14	RPLP2	mouse	chr1	+	0.135447	0.285029	0.475204	0.116963	RPG	NO	0
eutheria	Clade8	RPLP2	rat	chr4	+	0.105391	0.0809559	1.30184	0.634299	RPG	NO	0
eutheria	Clade8	RPLP2	cow	chr5	-	0.288129	0.584488	0.492959	0.0109638	RPG	NO	0
rat	ind11	RPLP2	rat	chr14	-	0.0155709	0	0	0	RPG	NO	ENSRNOG00000031052
rat	ind10	RPLP2	rat	chr6	-	0.274358	0.241403	1.13651	0.740092	RPG	NO	0
rat	ind13	RPLP2	rat	chr3	-	0.182043	0.262862	0.692543	0.296366	RPG	NO	ENSRNOG00000042074
rat	ind12	RPLP2	rat	chr12	-	0.0330229	0.0632981	0.521705	0.309474	RPG	NO	ENSRNOG00000037607
primate	Clade3	RPLP2	human	chr6	+	0.125334	0.50519	0.248093	8.55794e-06	RPG	NO	0
primate	Clade3	RPLP2	chimp	chr6	+	0.125218	0.595544	0.210258	3.15025e-07	RPG	NO	0
primate	Clade2	RPLP2	chimp	chr17	+	0.117071	0.309843	0.377841	0.0022995	RPG	NO	0
primate	Clade2	RPLP2	monkey	chr16	+	0.0763266	0.230096	0.331716	0.00275955	RPG	NO	ENSMMUG00000006883
primate	Clade2	RPLP2	human	chr17	+	0.0803854	0.202606	0.396757	0.0231631	RPG	NO	ENSG00000172421
cow	ind18	RPLP2	dog	chr22	+	0.0392921	0.0752784	0.521957	0.226468	RT-RP	NO	0
primate	Clade5	RPLP2	human	chr12	+	0.273796	0.51586	0.530756	0.100086	RPG	NO	0
primate	Clade5	RPLP2	monkey	chr11	+	0.407769	0.764374	0.533468	0.0254809	RPG	NO	0
primate	Clade5	RPLP2	chimp	chr12	-	0.282634	0.532239	0.531028	0.0999264	RPG	NO	0
cow	ind154	RPL39	dog	chr29	-	0.0555661	0.12755	0.435643	0.146118	RPG	NO	0
laurasiatheria	Clade134	RPL39	dog	chr10	+	0.0615747	0.215251	0.28606	0.0189601	RT-RP	NO	0
laurasiatheria	Clade134	RPL39	cow	chr11	+	0.0439263	0	0	0	RT-RP	NO	0
rodent	Clade82	RPL39	rat	chr2	-	0.0772645	0.289537	0.266855	0.0129372	RPG	NO	0
rodent	Clade82	RPL39	mouse	chr3	-	0.177026	0.447719	0.395395	0.0411715	RPG	NO	0
hominoid	Clade130	RPL39	chimp	chr19	-	0.105906	0.265277	0.399229	0.0715948	RPG	NO	0
cow	ind139	RPL39	dog	chr21	+	0.164864	0.196383	0.839503	0.62946	RPG	NO	0
monkey	ind49	RPL39	monkey	chr3	-	0.0174239	0.0301155	0.578569	0.701662	RT-RP	NO	0
monkey	ind43	RPL39	monkey	chr1	-	0.0909562	0.206382	0.440718	0.18912	RPG	NO	0
monkey	ind40	RPL39	monkey	chr6	-	0.00838335	0.0630995	0.132859	0.111978	RT-RP	NO	ENSMMUG00000029657
monkey	ind46	RPL39	monkey	chr7	-	0.317694	0.41251	0.770149	0.506244	RPG	NO	0
monkey	ind44	RPL39	monkey	chr1	-	0	0.0303995	0	0	RT-RP	NO	ENSMMUG00000008156
monkey	ind45	RPL39	monkey	chr1	-	0.0269232	0.0951844	0.282853	0.207584	RT-RP	NO	0
primate	Clade11	RPL39	monkey	chr14	+	0.30935	0.387231	0.798876	0.488137	RPG	NO	0
primate	Clade11	RPL39	chimp	chr11	-	0.271843	0.430427	0.631566	0.245836	RPG	NO	0
primate	Clade17	RPL39	monkey	chr2	+	0.0349629	0.132625	0.263622	0.118332	RT-RP	NO	ENSMMUG00000021694
primate	Clade17	RPL39	chimp	chr3	-	0.042923	0.20716	0.207198	0.0137501	RT-RP	NO	ENSPTRG00000034098
primate	Clade16	RPL39	monkey	chr2	+	0.0819763	0.223008	0.367594	0.0748011	RPG	NO	0
primate	Clade16	RPL39	chimp	chr3	-	0.0534603	0.0947044	0.564496	0.361592	RT-RP	NO	0
primate	Clade14	RPL39	monkey	chr12	+	0.050321	0.12239	0.411154	0.138864	RPG	NO	0
primate	Clade14	RPL39	chimp	chr2b	+	0.0180732	0.136741	0.132171	0.0221131	RPG	NO	0
primate	Clade18	RPL39	monkey	chr2	+	0.0542335	0.213297	0.254263	0.041049	RPG	NO	0
primate	Clade18	RPL39	chimp	chr3	+	0.0354649	0.219539	0.161543	0.00694015	RPG	NO	0
cow	ind138	RPL39	dog	chr5	+	0.0905804	0.0484352	1.87014	0.516627	RT-RP	NO	0
cow	ind137	RPL39	dog	chr5	+	0.350023	0.444605	0.787267	0.562322	RPG	NO	0
cow	ind166	RPL39	dog	chr11	-	0.0542852	0.101251	0.536148	0.264237	RT-RP	NO	0
cow	ind167	RPL39	dog	chr11	-	0.209095	0.307034	0.681015	0.280117	RPG	NO	0
cow	ind160	RPL39	dog	chr2	-	0.0614285	0.217297	0.282693	0.0183865	RT-RP	NO	ENSCAFG00000011801
cow	ind161	RPL39	dog	chrX	-	0.0554473	0.15715	0.352831	0.0692164	RT-RP	NO	0
cow	ind162	RPL39	dog	chr3	-	0.0625244	0.129723	0.481982	0.175216	RPG	NO	0
cow	ind136	RPL39	dog	chr23	+	0.0628274	0.15573	0.403439	0.0927041	RPG	NO	0
cow	ind168	RPL39	dog	chr15	-	0.0553807	0.157869	0.350801	0.0682804	RPG	NO	0
cow	ind135	RPL39	dog	chr14	+	0.0542489	0.157921	0.343519	0.064999	RT-RP	NO	ENSCAFG00000003161
rat	ind77	RPL39	rat	chr14	-	0	0	0	0	RT-RP	NO	ENSRNOG00000034237
mouse	ind107	RPL39	mouse	chrX	-	0.0844505	0.0850918	0.992464	0.975289	RPG	NO	ENSMUSG00000006423
rat	ind75	RPL39	rat	chr10	-	0.0751999	0.256768	0.292871	0.0315678	RPG	NO	0
mouse	ind105	RPL39	mouse	chr2	-	0.0634072	0.345899	0.183311	0.000354286	RPG	NO	0
rat	ind73	RPL39	rat	chr18	-	0	0	0	0	RT-RP	NO	ENSRNOG00000032835
rat	ind72	RPL39	rat	chr15	+	0.162767	1.42929	0.113879	5.6327e-08	RPG	NO	0
mouse	ind100	RPL39	mouse	chr13	+	0.0448544	0.135987	0.329843	0.142817	RPG	NO	0
rat	ind70	RPL39	rat	chr9	+	0.098747	0.190429	0.51855	0.184697	RPG	NO	0
cow	ind163	RPL39	dog	chr8	-	0.0544639	0.184903	0.294554	0.0316778	RT-RP	NO	0
rat	ind79	RPL39	rat	chr14	-	0.178097	0.251953	0.706866	0.403653	RPG	NO	ENSRNOG00000019645
rat	ind78	RPL39	rat	chr14	-	0.108793	0.219698	0.495193	0.208241	RT-RP	NO	0
primate	Clade9	RPL39	monkey	chr10	+	0.229293	0.393816	0.582233	0.231361	RPG	NO	0
primate	Clade9	RPL39	chimp	chr20	-	0.0666001	0.364744	0.182594	0.00162218	RPG	NO	0
primate	Clade8	RPL39	monkey	chr6	+	0.00873965	0.305145	0.028641	1.73019e-05	RPG	NO	0
primate	Clade8	RPL39	chimp	chr5	-	0.0402955	0.193157	0.208615	0.00795167	RPG	NO	0
primate	Clade3	RPL39	monkey	chr20	+	0.0438967	0.295776	0.148412	0.00135193	RT-RP	NO	0
primate	Clade3	RPL39	chimp	chr16	+	0.0179224	0.22329	0.0802651	0.00133621	RPG	NO	0
primate	Clade2	RPL39	monkey	chr20	+	0.161268	0.451598	0.357104	0.0171334	RPG	NO	ENSMMUG00000016717
primate	Clade2	RPL39	chimp	chr16	-	0.151367	0.246691	0.613589	0.255355	RPG	NO	ENSPTRG00000008331
primate	Clade7	RPL39	monkey	chr6	+	0.0446144	0.177953	0.250709	0.0678604	RPG	NO	0
primate	Clade7	RPL39	chimp	chr5	-	0.0538288	0.219841	0.244853	0.0215952	RPG	NO	0
primate	Clade6	RPL39	monkey	chr16	+	0.0996951	0.214458	0.464869	0.196584	RT-RP	NO	0
primate	Clade6	RPL39	chimp	chr17	+	0.057544	0.231329	0.248754	0.0211349	RT-RP	NO	0
mouse	ind109	RPL39	mouse	chrX	-	0.0536835	0	0	0	RT-RP	NO	0
dog	ind183	RPL39	cow	chr3	+	0.197963	0.886064	0.223418	0.00014533	RPG	NO	0
dog	ind173	RPL39	cow	chr18	+	0.0086049	0	0	0	RT-RP	NO	ENSBTAG00000037699
dog	ind172	RPL39	cow	chr17	+	0.0952214	0.135931	0.700514	0.500212	RT-RP	NO	0
dog	ind171	RPL39	cow	chr20	+	0.204603	0.69181	0.295751	0.00652244	RT-RP	NO	0
dog	ind177	RPL39	cow	chr14	+	0	0	0	0	RT-RP	NO	ENSBTAG00000037931
dog	ind176	RPL39	cow	chr10	+	0	0	0	0	RT-RP	NO	ENSBTAG00000001945
dog	ind175	RPL39	cow	chr16	+	0.0543059	0.0711438	0.763326	0.570608	RPG	NO	0
dog	ind174	RPL39	cow	chr16	+	0.211616	0.313893	0.674165	0.297905	RPG	NO	0
dog	ind179	RPL39	cow	chr28	+	0.134664	0.166844	0.807127	0.766578	RPG	NO	0
dog	ind178	RPL39	cow	chr14	+	0.140782	0.438318	0.321187	0.00930475	RPG	NO	0
rat	ind60	RPL39	rat	chr2	+	0.133711	0.210532	0.635109	0.387567	RPG	NO	0
rat	ind61	RPL39	rat	chr2	+	0.131509	0.701435	0.187485	5.64897e-05	RT-RP	NO	0
rat	ind62	RPL39	rat	chr1	+	0.0711693	0.250343	0.284287	0.0229921	RT-RP	NO	0
rat	ind63	RPL39	rat	chrX	+	0.0438237	0.0313782	1.39663	0.85831	RT-RP	NO	0
rat	ind64	RPL39	rat	chr7	+	0	0.0304293	0	0	RT-RP	NO	ENSRNOG00000029751
rat	ind65	RPL39	rat	chr3	+	0.155198	0.324037	0.478951	0.106482	RT-RP	NO	0
rat	ind66	RPL39	rat	chr3	+	0.0358091	0.0639872	0.559628	0.478289	RPG	NO	0
rat	ind67	RPL39	rat	chr9	+	0.204107	0.324391	0.629202	0.319016	RPG	NO	0
rat	ind68	RPL39	rat	chr9	+	0.19715	1.20986	0.162952	5.63356e-06	RPG	NO	0
rat	ind69	RPL39	rat	chr9	+	0.154311	0.194987	0.791389	0.580576	RPG	NO	0
cow	ind158	RPL39	dog	chr35	-	0.0884476	0.107739	0.82094	0.532609	RT-RP	NO	0
primate	Clade34	RPL39	monkey	chr19	-	0.0830427	0.0984654	0.843369	0.700538	RPG	NO	ENSMMUG00000023272
primate	Clade34	RPL39	chimp	chr19	+	0.0593091	0.27062	0.21916	0.00326509	RPG	NO	0
primate	Clade34	RPL39	monkey	chr19	-	0.206446	0.59573	0.346544	0.0064319	RPG	NO	0
primate	Clade34	RPL39	chimp	chr19	-	0.0851351	0.317722	0.267955	0.0350496	RPG	NO	ENSPTRG00000011410
primate	Clade34	RPL39	chimp	chr19	-	0.0617958	0.175254	0.352607	0.100971	RPG	NO	0
primate	Clade34	RPL39	monkey	chr19	+	0.0978585	0.191454	0.511133	0.188422	RPG	NO	0
primate	Clade34	RPL39	chimp	chr19	+	0.0960454	0.147886	0.649455	0.315896	RT-RP	NO	0
primate	Clade34	RPL39	chimp	chr19	+	0.124687	0.276003	0.45176	0.0793248	RT-RP	NO	0
primate	Clade34	RPL39	chimp	chr19	+	0.313887	0.317159	0.989682	0.999983	RPG	NO	ENSPTRG00000023313
primate	Clade37	RPL39	monkey	chr17	-	0.0355555	0.217239	0.16367	0.00730363	RPG	NO	ENSMMUG00000002875
primate	Clade37	RPL39	chimp	chr13	-	1.18488	0	0	0.0010124	RPG	NO	ENSPTRG00000006008
primate	Clade30	RPL39	monkey	chr9	+	0.1377	0.436379	0.315552	0.00531312	RPG	NO	0
primate	Clade30	RPL39	chimp	chr10	-	0.170222	0.429972	0.395891	0.020416	RPG	NO	0
primate	Clade32	RPL39	monkey	chr8	+	0.100719	0.309279	0.325656	0.0183896	RPG	NO	0
primate	Clade32	RPL39	chimp	chr8	+	0.161953	0.295328	0.548382	0.235173	RPG	NO	0
dog	ind188	RPL39	cow	chr16	-	0.1944	0.356304	0.545601	0.193287	RPG	NO	0
dog	ind189	RPL39	cow	chr6	-	0	0	0	0	RT-RP	NO	ENSBTAG00000034844
dog	ind186	RPL39	cow	chr11	+	0.0356908	0.0316786	1.12665	0.81999	RPG	NO	ENSBTAG00000007414
dog	ind187	RPL39	cow	chr24	-	0.0263579	0.0298512	0.882977	0.776451	RT-RP	NO	0
dog	ind184	RPL39	cow	chr26	+	0.124672	0.182807	0.681987	0.53378	RPG	NO	ENSBTAG00000031890
dog	ind185	RPL39	cow	chr11	+	0.0176544	0.0644692	0.273842	0.343861	RPG	NO	0
dog	ind182	RPL39	cow	chr13	+	0.0175037	0.102199	0.17127	0.06533	RPG	NO	0
hominoid	Clade120	RPL39	chimp	chr9	+	0.096803	0.104018	0.930637	0.978496	RPG	NO	0
dog	ind180	RPL39	cow	chr2	+	0.130219	0.319582	0.407468	0.0736072	RPG	NO	0
dog	ind181	RPL39	cow	chr2	+	0	0.0323001	0	0	RPG	NO	0
mouse	ind114	RPL39	mouse	chr9	-	0.0743649	0.157325	0.472684	0.145523	RPG	NO	0
mouse	ind99	RPL39	mouse	chr2	+	0.0715234	0.170819	0.418708	0.0500653	RT-RP	NO	0
mouse	ind98	RPL39	mouse	chr2	+	0.0944345	0.12675	0.745047	0.727242	RPG	NO	0
chimp	ind126	RPL39	chimp	chr12	-	0.235586	0.294851	0.799002	0.620285	RPG	NO	0
mouse	ind95	RPL39	mouse	chr10	+	0.0683772	0.324875	0.210472	0.00156656	RPG	NO	0
chimp	ind129	RPL39	chimp	chr15	-	0.251308	0.381476	0.658778	0.315579	RPG	NO	0
mouse	ind97	RPL39	mouse	chr12	+	0.169706	0.626888	0.270712	0.000821294	RPG	NO	0
rat	ind90	RPL39	rat	chr9	-	0.0844412	0.221338	0.381504	0.0822362	RPG	NO	0
rat	ind93	RPL39	rat	chr19	-	0.168276	0.395605	0.425363	0.0345905	RPG	NO	0
rat	ind92	RPL39	rat	chr15	-	0	0.0304293	0	0	RT-RP	NO	ENSRNOG00000029267
monkey	ind15	RPL39	monkey	chr12	+	0.00863814	0	0	0	RT-RP	NO	0
monkey	ind10	RPL39	monkey	chr10	+	0	0	0	0	RT-RP	NO	ENSMMUG00000031005
monkey	ind13	RPL39	monkey	chr5	+	0.0621379	0.133912	0.46402	0.216916	RT-RP	NO	0
monkey	ind12	RPL39	monkey	chr14	+	0	0.0972233	0	0	RT-RP	NO	0
hominoid	Clade125	RPL39	chimp	chr5	-	0.0348031	0.172896	0.201295	0.0230275	RT-RP	NO	0
hominoid	Clade125	RPL39	human	chr5	+	0.0259497	0.134981	0.192247	0.0393608	RPG	NO	0
monkey	ind19	RPL39	monkey	chr4	+	0	0	0	0	RT-RP	NO	ENSMMUG00000029763
primate	Clade28	RPL39	monkey	chr3	+	0.0854363	0.198275	0.430897	0.0982284	RPG	NO	0
primate	Clade28	RPL39	chimp	chr21	-	0.225293	0.363718	0.619416	0.223079	RPG	NO	0
supraprimates	Clade29	RPL39	human	chr7	-	0.0831749	0.237509	0.350197	0.0426686	RPG	NO	0
supraprimates	Clade29	RPL39	chimp	chr7	-	0.0813193	0.206659	0.393495	0.0886387	RPG	NO	0
supraprimates	Clade29	RPL39	monkey	chr3	+	0.134561	0.167289	0.804363	0.562634	RPG	NO	0
supraprimates	Clade29	RPL39	mouse	chr2	-	0.170581	0.358755	0.475481	0.0796599	RPG	NO	0
cow	ind132	RPL39	dog	chr24	+	0.14159	0.243576	0.581297	0.209751	RPG	NO	0
primate	Clade22	RPL39	monkey	chr1	+	0.0174179	0.128641	0.1354	0.0235023	RT-RP	NO	0
primate	Clade23	RPL39	monkey	chr1	+	0.0541006	0.215392	0.251173	0.0213337	RPG	NO	0
primate	Clade23	RPL39	chimp	chr1	+	0.262769	0.298252	0.881029	0.808404	RPG	NO	0
primate	Clade21	RPL39	monkey	chr1	+	0.253046	0.498356	0.50776	0.100785	RPG	NO	0
primate	Clade21	RPL39	chimp	chr1	+	0.0449956	0.172114	0.26143	0.0704513	RPG	NO	0
primate	Clade24	RPL39	monkey	chr1	+	0.0893042	0.22825	0.391256	0.0386963	RPG	NO	0
primate	Clade24	RPL39	chimp	chr1	+	0.0584939	0.241437	0.242274	0.0073237	RPG	NO	0
primate	Clade25	RPL39	monkey	chr1	+	0.101452	0.181103	0.560192	0.320598	RPG	NO	0
primate	Clade25	RPL39	chimp	chr1	-	0.0726493	0.220044	0.330158	0.0602721	RPG	NO	0
dog	ind199	RPL39	cow	chr19	-	0.0174153	0.0615981	0.282725	0.348693	RT-RP	NO	0
dog	ind198	RPL39	cow	chr15	-	0.0972575	0.237869	0.40887	0.0493882	RT-RP	NO	0
dog	ind195	RPL39	cow	chr3	-	0.153323	0.319251	0.480259	0.117722	RT-RP	NO	ENSBTAG00000004315
dog	ind194	RPL39	cow	chrX	-	0	0	0	0	RT-RP	NO	ENSBTAG00000031546
dog	ind197	RPL39	cow	chr11	-	0.0176544	0.0644692	0.273842	0.343861	RPG	NO	0
dog	ind196	RPL39	cow	chr25	-	0.183413	0.618754	0.296423	0.00286938	RPG	NO	0
dog	ind191	RPL39	cow	chr21	-	0.21104	0.466283	0.452602	0.0557315	RPG	NO	ENSBTAG00000017216
dog	ind190	RPL39	cow	chr10	-	0.00865711	0	0	0	RT-RP	NO	0
dog	ind193	RPL39	cow	chr2	-	0.0569243	0.101691	0.559778	0.358707	RPG	NO	0
dog	ind192	RPL39	cow	chr22	-	0.0360223	0.145365	0.247807	0.0606243	RPG	NO	0
mouse	ind115	RPL39	mouse	chr11	-	0.0174444	0	0	0	RPG	NO	0
rat	ind88	RPL39	rat	chr3	-	0.278447	0.283093	0.98359	0.818745	RPG	NO	0
rat	ind89	RPL39	rat	chr3	-	0.206176	0.27892	0.739194	0.601083	RPG	NO	0
rat	ind86	RPL39	rat	chrX	-	0.114243	0.142826	0.79987	0.737279	RPG	NO	0
rat	ind87	RPL39	rat	chr3	-	0.043844	0.0313262	1.39959	0.46993	RT-RP	NO	0
rat	ind84	RPL39	rat	chrX	-	0	0.0304293	0	0	RT-RP	NO	ENSRNOG00000038654
rat	ind85	RPL39	rat	chrX	-	0.194286	0.34395	0.564867	0.204315	RPG	NO	0
cow	ind133	RPL39	dog	chr30	+	0.203277	0.317049	0.641155	0.267316	RPG	NO	0
rat	ind83	RPL39	rat	chr1	-	0.109831	0.501629	0.218949	0.00116033	RPG	NO	0
rat	ind80	RPL39	rat	chr5	-	0.0712761	0.173123	0.411708	0.131714	RPG	NO	0
rat	ind81	RPL39	rat	chr2	-	0.0724435	0.140845	0.514348	0.249682	RT-RP	NO	0
mouse	ind116	RPL39	mouse	chr15	-	0.0722276	0.0301669	2.39427	0.625582	RT-RP	NO	0
mouse	ind110	RPL39	mouse	chrX	-	0.0261788	0.030562	0.85658	0.770472	RT-RP	NO	0
cow	ind164	RPL39	dog	chr25	-	0.149039	0.327538	0.455029	0.0345126	RT-RP	NO	0
mouse	ind113	RPL39	mouse	chr3	-	0.0181208	0.0646445	0.280315	0.347429	RPG	NO	0
cow	ind165	RPL39	dog	chr26	-	0.0612106	0.253178	0.241769	0.00843287	RT-RP	NO	0
hominoid	Clade127	RPL39	chimp	chr22	-	0.207529	0.372803	0.556672	0.200447	RPG	NO	0
mouse	ind112	RPL39	mouse	chr3	-	0.0351959	0.0948748	0.370972	0.247678	RT-RP	NO	ENSMUSG00000010538
dog	ind200	RPL39	cow	chr19	-	0.107288	0.181844	0.59	0.336007	RPG	NO	0
primate	Clade51	RPL39	monkey	chr11	-	0.0849709	0.119254	0.712519	0.450246	RT-RP	NO	0
primate	Clade51	RPL39	chimp	chr12	+	0.030575	0.149609	0.204366	0.013606	RT-RP	NO	0
cow	ind148	RPL39	dog	chr31	+	0.0615587	0.15553	0.3958	0.0881782	RT-RP	NO	0
cow	ind149	RPL39	dog	chr24	-	0.0545788	0.126269	0.432243	0.143677	RT-RP	NO	0
cow	ind142	RPL39	dog	chrX	+	0.0771356	0.0242338	3.18298	0.439038	RPG	NO	0
cow	ind143	RPL39	dog	chrX	+	0.0894809	0.133524	0.670149	0.534776	RT-RP	NO	ENSCAFG00000017353
cow	ind140	RPL39	dog	chr38	+	0.0758617	0.12783	0.593456	0.338879	RT-RP	NO	0
cow	ind141	RPL39	dog	chr2	+	0.0549985	0.104127	0.528185	0.258124	RPG	NO	ENSCAFG00000006818
cow	ind146	RPL39	dog	chr34	+	0.127983	0.247913	0.51624	0.117233	RPG	NO	0
cow	ind147	RPL39	dog	chr25	+	0.0725696	0.13953	0.520101	0.194395	RT-RP	NO	0
cow	ind144	RPL39	dog	chrX	+	0.104273	0.194189	0.536966	0.260399	RT-RP	NO	0
cow	ind145	RPL39	dog	chr36	+	-1	-1	-1	-1	RPG	NO	0
monkey	ind33	RPL39	monkey	chr19	+	0.100563	0.168571	0.596564	0.339845	RPG	NO	0
monkey	ind31	RPL39	monkey	chr8	+	0.152733	0.24403	0.625878	0.275489	DNA-DUP	NO	0
monkey	ind36	RPL39	monkey	chr20	-	0.0264985	0.0657429	0.403063	0.401649	RPG	NO	0
monkey	ind35	RPL39	monkey	chr20	-	0.0173243	0.096234	0.180023	0.0720829	RT-RP	NO	0
monkey	ind39	RPL39	monkey	chr6	-	0.00843006	0	0	0	RT-RP	NO	ENSMMUG00000029998
monkey	ind38	RPL39	monkey	chr16	-	0.100207	0.133401	0.75117	0.728821	RT-RP	NO	0
cow	ind169	RPL39	dog	chr15	-	0.228202	0.352654	0.647099	0.210251	RT-RP	NO	0
primate	Clade48	RPL39	monkey	chr3	-	0.0903799	0.344864	0.262074	0.00954822	RPG	NO	0
primate	Clade48	RPL39	chimp	chr7	+	0.109177	0.406055	0.268872	0.00228988	DNA-DUP	NO	0
primate	Clade47	RPL39	monkey	chr7	-	0.11229	0.166486	0.674473	0.326341	RT-RP	NO	0
primate	Clade47	RPL39	chimp	chr14	-	0.117634	0.184334	0.638155	0.523897	RT-RP	NO	0
primate	Clade41	RPL39	monkey	chr10	-	0.0573856	0.0815773	0.703451	0.339711	RT-RP	NO	0
primate	Clade41	RPL39	chimp	chr20	+	0.0718444	0.198558	0.361831	0.0529916	RPG	NO	0
primate	Clade42	RPL39	monkey	chr2	-	0.0297958	0.113663	0.262141	0.103994	RT-RP	NO	ENSMMUG00000031431
primate	Clade42	RPL39	chimp	chr3	-	0.0564273	0.185799	0.303701	0.0409267	RT-RP	NO	ENSPTRG00000015723
cow	ind159	RPL39	dog	chr2	-	0.183728	0.236024	0.77843	0.50857	RT-RP	NO	0
mouse	ind106	RPL39	mouse	chr13	-	0.132037	0.264936	0.498375	0.154835	RPG	NO	0
cow	ind151	RPL39	dog	chr18	-	-1	-1	-1	-1	RT-RP	NO	0
cow	ind150	RPL39	dog	chr24	-	0.189945	0.278276	0.682578	0.371143	RPG	NO	0
cow	ind153	RPL39	dog	chr10	-	0.0474357	0.215473	0.220147	0.00551083	RT-RP	NO	0
cow	ind152	RPL39	dog	chr6	-	0.0691339	0.180737	0.38251	0.0598207	RT-RP	NO	ENSCAFG00000023778
cow	ind155	RPL39	dog	chr23	-	0.104954	0.130147	0.806429	0.769852	RT-RP	NO	0
mouse	ind104	RPL39	mouse	chr5	-	0.113796	0.0625122	1.82038	0.722997	RPG	NO	ENSMUSG00000029122
cow	ind157	RPL39	dog	chr21	-	0.140448	0.220842	0.635966	0.306184	RPG	NO	0
cow	ind156	RPL39	dog	chr5	-	0.0617053	0.213463	0.289068	0.0195029	RT-RP	NO	0
hominoid	Clade117	RPL39	chimp	chr17	+	0.0452748	0.187094	0.24199	0.0340575	RPG	NO	ENSPTRG00000009103
hominoid	Clade117	RPL39	human	chr17	-	0.0359985	0.106576	0.337774	0.228335	RPG	NO	ENSG00000161405
eutheria	Clade111	RPL39	mouse	chr7	-	0.0352622	0	0	0	RT-RP	NO	0
eutheria	Clade111	RPL39	dog	chr6	+	0.307693	0.336507	0.914374	0.689751	RT-RP	NO	0
mouse	ind102	RPL39	mouse	chr11	+	0.0492547	0.0759094	0.648862	0.313741	RT-RP	NO	0
monkey	ind26	RPL39	monkey	chr1	+	0.125384	0.0796575	1.57404	0.515558	RPG	NO	0
monkey	ind27	RPL39	monkey	chr7	+	0	0.0304293	0	0	RT-RP	NO	ENSMMUG00000029299
monkey	ind20	RPL39	monkey	chr1	+	0.15486	0.133773	1.15763	0.997241	RPG	NO	0
hominoid	Clade119	RPL39	chimp	chr1	+	0.0436809	0.135959	0.32128	0.138468	RT-RP	NO	0
mouse	ind103	RPL39	mouse	chr15	+	0	0.0297666	0	0	RT-RP	NO	0
monkey	ind5	RPL39	monkey	chr18	+	0.12149	0.152362	0.797377	0.686501	RPG	NO	0
monkey	ind4	RPL39	monkey	chr18	+	0.0806	0.21398	0.376671	0.0793339	RT-RP	NO	0
mouse	ind101	RPL39	mouse	chr8	+	0.0918807	0.092824	0.989838	0.981791	RT-RP	NO	0
rodent	Clade71	RPL39	rat	chr11	+	0.0974914	0.168215	0.579565	0.302334	RPG	NO	0
rodent	Clade71	RPL39	mouse	chr16	-	0.187401	0.233423	0.802838	0.599606	RPG	NO	0
hominoid	Clade118	RPL39	chimp	chr12	+	0.183932	0.34722	0.529728	0.115534	RPG	NO	0
rodent	Clade74	RPL39	rat	chr6	-	0.190357	0.349415	0.544788	0.135818	RT-RP	NO	0
rodent	Clade74	RPL39	mouse	chr12	-	0.17825	0.148551	1.19992	0.784427	RT-RP	NO	0
rodent	Clade76	RPL39	rat	chr10	-	0.0253908	0.786726	0.032274	3.66328e-10	RT-RP	NO	ENSRNOG00000032300
rodent	Clade76	RPL39	mouse	chr16	+	0.0255039	1.20472	0.02117	1.86772e-13	RT-RP	YES	ENSMUSG00000039209
hominoid	Clade128	RPL39	chimp	chr1	-	0.0436952	0.0648239	0.674061	0.531098	RT-RP	NO	0
hominoid	Clade122	RPL39	chimp	chr17	-	0.0484148	0.152073	0.318365	0.0692563	RT-RP	NO	0
hominoid	Clade123	RPL39	chimp	chr2a	-	0.0176153	0.0649964	0.271019	0.342335	RPG	NO	0
rodent	Clade91	RPL39	rat	chr8	-	0.0564915	0.129049	0.437753	0.204596	RPG	NO	0
rodent	Clade91	RPL39	mouse	chr9	-	0.178001	0.848726	0.209727	4.8127e-05	RPG	NO	0
hominoid	Clade121	RPL39	chimp	chr15	+	0.0635312	0.174686	0.363688	0.106989	RPG	NO	0
mammal	Clade96	RPL39	mouse	chr14	+	0.0363061	0.0934699	0.388426	0.258707	RPG	NO	0
mammal	Clade96	RPL39	dog	chr22	+	0.104855	0.148508	0.706059	0.384458	RT-RP	NO	0
hominoid	Clade124	RPL39	chimp	chr6	-	0.0173243	0.0627651	0.276018	0.345015	RT-RP	NO	ENSPTRG00000029545
mouse	Clade94	RPL39	mouse	chr17	+	0.215009	0.552114	0.389429	0.0159196	RPG	NO	0
mouse	Clade94	RPL39	mouse	chr17	+	0.0539557	0.124965	0.431767	0.200051	RT-RP	NO	0
rat	ind59	RPL39	rat	chr5	+	0.116999	0.230573	0.507426	0.213709	RPG	NO	0
rat	ind58	RPL39	rat	chr5	+	0.062201	0.210203	0.295909	0.0500653	RT-RP	NO	0
mouse	ind108	RPL39	mouse	chrX	-	0.151652	0.332999	0.455413	0.110401	RT-RP	NO	0
monkey	ind50	RPL39	monkey	chr11	-	0	0	0	0	RT-RP	NO	ENSMMUG00000032104
rat	ind53	RPL39	rat	chr20	+	0	0.0304293	0	0	RT-RP	NO	ENSRNOG00000032622
monkey	ind52	RPL39	monkey	chr19	-	0.236722	0.522915	0.452698	0.0547945	RPG	NO	ENSMMUG00000023272
rat	ind55	RPL39	rat	chr20	+	0.0554416	0.217901	0.254435	0.0410344	RPG	NO	0
rat	ind54	RPL39	rat	chr20	+	0.0174034	0.0302388	0.575532	0.700716	RT-RP	NO	0
rat	ind57	RPL39	rat	chr6	+	0.140016	0.156974	0.891968	0.767331	RT-RP	NO	ENSRNOG00000034245
rat	ind56	RPL39	rat	chr6	+	0.0720997	0.243864	0.295656	0.032233	RT-RP	NO	0
mouse	ind35	RPS15	mouse	chr10	-	0.0433512	0.199761	0.217015	8.57396e-06	RPG	NO	0
mouse	ind34	RPS15	mouse	chr8	+	0.0627533	0.261108	0.240334	1.52739e-05	RT-RP	NO	ENSMUSG00000025812
mouse	ind39	RPS15	mouse	chr4	-	0.171867	0.360987	0.476102	0.00267176	RPG	NO	0
rodent	Clade30	RPS15	rat	chr11	-	1.10318	4.16692	0.264747	0.0331924	RPG	NO	0
rodent	Clade30	RPS15	mouse	chr16	+	1.54623	1.9326	0.800076	0.490795	RPG	NO	0
dog	ind49	RPS15	cow	chr18	-	0.214372	0.468038	0.458022	0.00116936	RPG	NO	0
rat	ind28	RPS15	rat	chr8	-	0.206227	0.512813	0.402148	0.000134443	RPG	NO	0
rat	ind29	RPS15	rat	chr8	-	0.0904363	0.309561	0.292144	3.78947e-05	RPG	NO	ENSRNOG00000018961
rat	ind25	RPS15	rat	chr7	-	0.0152897	0.040426	0.378214	0.169115	RT-RP	NO	ENSRNOG00000043026
rat	ind26	RPS15	rat	chr3	-	1.08846	0	0	0.000402681	RPG	NO	0
rat	ind27	RPS15	rat	chr3	-	0.334175	0.736189	0.453926	0.00053152	RPG	NO	0
rat	ind20	RPS15	rat	chr18	-	0.345708	0.694982	0.497435	0.00119139	RPG	NO	0
rat	ind21	RPS15	rat	chr5	-	0.385988	0.791346	0.487761	0.000930848	RPG	NO	0
rat	ind22	RPS15	rat	chr4	-	0.444054	1.33783	0.33192	0.0235436	RPG	NO	0
rat	ind23	RPS15	rat	chr4	-	0.170371	0.196016	0.869168	0.527622	RPG	NO	0
mouse	ind41	RPS15	mouse	chrX	-	0.0862848	0.240209	0.359208	0.00112254	RPG	NO	0
primate	Clade7	RPS15	human	chr19	-	0.115441	0.160317	0.720081	0.312641	RT-RP	NO	0
primate	Clade7	RPS15	monkey	chr19	-	0.0986351	0.192879	0.511384	0.0615261	RPG	NO	0
primate	Clade7	RPS15	chimp	chr19	-	0.136655	0.170729	0.800424	0.449187	RPG	NO	0
cow	ind47	RPS15	dog	chr1	-	0.169933	0.713046	0.238319	3.27926e-08	RPG	NO	0
rat	ind8	RPS15	rat	chr20	+	0.0407353	0.0637857	0.638628	0.398992	RPG	NO	0
primate	Clade6	RPS15	human	chr12	-	0.0651241	0.191135	0.340723	0.00135815	RPG	YES	0
primate	Clade6	RPS15	monkey	chr11	-	0.0916766	0.20923	0.438163	0.00960621	RT-RP	NO	0
primate	Clade6	RPS15	chimp	chr12	-	0.0585045	0.166197	0.35202	0.00320161	RT-RP	NO	0
opossum	ind53	RPS15	opossum	chrX	-	0.261989	0.459194	0.570541	0.0160359	RPG	NO	0
cow	ind45	RPS15	dog	chr10	+	0.0636437	0.620636	0.102546	4.61709e-05	RPG	NO	0
cow	ind46	RPS15	dog	chr5	-	0.123929	0.600311	0.206441	0.000874016	RPG	NO	0
[truncated: 12,559 more rows]
