# Supplementary material for: Tempo and Mode of Gene Duplication in Mammalian Ribosomal Protein Evolution
Source: PLoS One. 2014 Nov 4;9(11):e111721. doi: 10.1371/journal.pone.0111721 (PMC4219774; doi:10.1371/journal.pone.0111721)
Supplement: Table S2 — Table for all RP families that have PAML branch-specific Ka and Ks values. The clade_num represents the syntenic relationships between duplicates. (XLSX) [file pone.0111721.s009.xlsx]

## Sheet: manu_paml_table
Table S2 - Table for all RP families that have PAML branch-specific Ka and Ks values. The clade_num represents the syntenic relationships between duplicates
age	clade_num	family	org	chr	strand	dup_type	Ka	Ks	Ka_Ks	P_Value	gene_match	EST	paml_ka	paml_ks	paml_kaks
cow	ind60	RPS11	dog	chr35	+	RPG	0.287233	0.818976	0.350723	4.06898e-05	0	NO	0.24866	2.81991	0.0882
cow	ind61	RPS11	dog	chr4	+	RPG	0.0436818	0.0539126	0.810234	0.588863	0	NO	0.03071	1.46427	0.021
hominoid	Clade54	RPS11	chimp	chrX	+	RPG	0.164584	0.356529	0.461628	0.00192853	0	NO	0.00115	0.02052	0.0562
hominoid	Clade54	RPS11	human	chrX	+	RPG	0.166296	0.340218	0.488792	0.00515148	0	NO	0.0922	1.63932	0.0562
cow	ind63	RPS11	dog	chr4	+	RPG	0.149647	0.511791	0.2924	1.26056e-05	0	NO	0.14812	1.89131	0.0783
cow	ind64	RPS11	dog	chr1	+	RPG	0.673681	0	0	3.05014e-06	0	NO	0.22341	1.58354	0.1411
mouse	ind35	RPS11	mouse	chr6	+	RPG	0.110222	0.215236	0.512096	0.0442206	0	NO	0.13678	0.29835	0.4585
cow	ind66	RPS11	dog	chr3	+	RPG	0.682355	1.0881	0.627107	0.0512164	0	NO	0.1305	0.87499	0.1491
cow	ind67	RPS11	dog	chr8	+	RPG	0.0343271	0.13206	0.259936	0.00156649	0	NO	0.0228	1.28556	0.0177
cow	ind68	RPS11	dog	chr8	+	RPG	0.258798	0.713216	0.362861	8.54965e-05	0	NO	0.17332	1.12452	0.1541
cow	ind69	RPS11	dog	chr16	-	RPG	0.641436	1.64097	0.390888	0.000126581	0	NO	0.14251	2.28359	0.0624
mouse	ind39	RPS11	mouse	chr4	+	RPG	0.0337739	0.107074	0.315426	0.0166799	0	NO	0.04996	0.12528	0.3988
cow	ind62	RPS11	dog	chr4	+	RPG	0.20193	0.56653	0.356433	7.88043e-05	0	NO	0.19111	1.38343	0.1381
dog	ind81	RPS11	cow	chr2	-	RPG	0.29313	0.996236	0.294237	0.000104194	0	NO	0.24477	70.7699	0.0035
mouse	ind51	RPS11	mouse	chr3	-	RPG	0.0189163	0.0735013	0.25736	0.0166355	0	NO	0.03768	0.19535	0.1929
mouse	ind50	RPS11	mouse	chr3	-	RPG	0.408186	1.30396	0.313036	0.000248994	0	NO	0.19073	0.53384	0.3573
mouse	ind49	RPS11	mouse	chr7	-	RPG	0.123759	0.426074	0.290463	1.14159e-05	0	NO	0.08674	0.22579	0.3842
rat	ind28	RPS11	rat	chr4	-	RPG	0.184375	0.276861	0.665946	0.119168	ENSRNOG00000009583	NO	0.12408	0.25155	0.4932
cow	ind58	RPS11	dog	chr24	+	RPG	0.294569	0.64944	0.453575	0.000254127	0	NO	0.12426	1.46263	0.085
mouse	ind43	RPS11	mouse	chr11	+	RPG	0.103107	0.12248	0.841826	0.593162	0	NO	0.02609	0.13283	0.1964
mouse	ind42	RPS11	mouse	chr11	+	RPG	0.146077	0.284012	0.514335	0.011497	0	NO	0.06407	0.16861	0.38
rat	ind25	RPS11	rat	chr10	-	RPG	0.214276	0.750096	0.285665	0.0568772	0	NO	0.39425	1.1238	0.3508
rat	ind26	RPS11	rat	chr5	-	RPG	0.392981	0.497359	0.790135	0.25846	0	NO	0.06598	0.1397	0.4723
mouse	ind41	RPS11	mouse	chr1	+	RPG	0.0366804	0.135526	0.270652	0.00306947	0	NO	0.03765	0.12817	0.2938
rat	ind20	RPS11	rat	chr15	+	RPG	0.681282	1.65662	0.411248	0.000288039	0	NO	0.07183	0.20832	0.3448
rat	ind21	RPS11	rat	chr19	+	RPG	0.305554	0.45636	0.669546	0.0645544	0	NO	0.11937	0.15558	0.7672
rat	ind22	RPS11	rat	chr19	+	RPG	0.223276	0.331512	0.673509	0.0970028	0	NO	0.09289	0.13926	0.6671
rat	ind23	RPS11	rat	chr17	-	RPG	0.144107	0.283103	0.509027	0.00929069	0	NO	0.05079	0.14228	0.357
rodent	Clade12	RPS11	rat	chr18	+	RPG	0.218336	0.389873	0.560019	0.0579248	0	NO	0.16808	0.31168	0.5393
rodent	Clade12	RPS11	mouse	chr18	+	RPG	0.18637	0.357831	0.520831	0.0138041	0	NO	0.00405	0.00751	0.5393
monkey	ind7	RPS11	monkey	chr16	-	RPG	0.0367433	0.09867	0.372386	0.248657	0	NO	0.17095	2.49322	0.0686
mouse	ind52	RPS11	mouse	chr9	-	RPG	0.0474461	0.156468	0.303232	0.00262329	ENSMUSG00000025234	YES	0.05046	0.182	0.2772
rodent	Clade15	RPS11	rat	chr5	+	RPG	0.724988	0	0	0.035902	0	NO	0.23609	0.50338	0.469
rodent	Clade15	RPS11	mouse	chr1	-	RPG	0.34896	1.09386	0.319017	1.31922e-07	0	NO	0.15529	0.3311	0.469
cow	ind57	RPS11	dog	chr17	+	RPG	0.240416	0.481717	0.499082	0.00253291	0	NO	0.21014	2.05574	0.1022
mouse	ind46	RPS11	mouse	chr4	-	RPG	0.175179	0.289321	0.605485	0.0457706	0	NO	0.17796	0.21136	0.842
rodent	Clade19	RPS11	rat	chr15	+	RPG	0.228629	0.391381	0.584159	0.12836	ENSRNOG00000042710	NO	0.15325	0.17771	0.8623
rodent	Clade19	RPS11	mouse	chr14	+	RPG	0.689605	1.20326	0.573115	0.072521	ENSMUSG00000022085	NO	0.03417	0.03963	0.8623
monkey	ind9	RPS11	monkey	chr4	-	RT-RP	0.0251082	0.0279055	0.899759	0.974115	0	NO	0.02196	1.07231	0.0205
primate	Clade6	RPS11	human	chr16	-	RPG	1.13025	0	0	0.0422604	0	NO	0	0	0.1682
primate	Clade6	RPS11	monkey	chr20	-	RPG	1.05923	0	0	0.00530132	0	NO	0.02874	0.17089	0.1682
primate	Clade6	RPS11	chimp	chr16	-	RPG	1.13025	0	0	0.0422604	0	NO	0.1186	0.70529	0.1682
dog	Clade78	RPS11	cow	chr5	+	RPG	0.328407	0.746115	0.440156	0.000714855	0	NO	0	0	0.067
dog	Clade78	RPS11	cow	chr5	+	RPG	0.328407	0.746115	0.440156	0.000714855	0	NO	0.12868	1.91953	0.067
mouse	ind44	RPS11	mouse	chr6	-	RPG	0.464862	1.09073	0.426195	0.000510635	0	NO	0.14337	0.34482	0.4158
laurasiatheria	Clade71	RPS11	dog	chr6	-	RPG	0.568664	1.31758	0.431595	0.0010934	ENSCAFG00000020368	NO	0.11291	0.75929	0.1487
laurasiatheria	Clade71	RPS11	cow	chr3	-	RPG	0.376134	0.83603	0.449905	0.000864168	ENSBTAG00000031044	NO	0.09063	0.60944	0.1487
hominoid	Clade56	RPS11	chimp	chr1	-	RPG	1.09184	0	0	0.00167665	ENSPTRG00000000720	NO	0.00255	0.01511	0.1686
hominoid	Clade56	RPS11	human	chr1	-	RPG	1.08794	0	0	0.00153393	ENSG00000186094	NO	0.23173	1.37409	0.1686
rat	ind30	RPS11	rat	chr3	-	RPG	0.212837	0.299454	0.710751	0.169686	0	NO	0.10987	0.26489	0.4148
mouse	ind45	RPS11	mouse	chr10	-	RPG	0.868177	0	0	1.61408e-06	0	NO	0.07342	0.31116	0.236
hominoid	Clade53	RPS11	chimp	chr12	+	RT-RP	0.0263727	0.0511623	0.515471	0.251429	0	NO	0.00171	0.04682	0.0365
hominoid	Clade53	RPS11	human	chr12	+	RT-RP	0.030286	0.0507708	0.596523	0.283692	0	YES	0.0388	1.062	0.0365
cow	ind76	RPS11	dog	chr11	-	RT-RP	0.0165689	0.0283423	0.584601	0.371311	0	NO	0.01116	1.52758	0.0073
mouse	ind40	RPS11	mouse	chr1	+	RPG	0.498005	3.02283	0.164748	4.53625e-05	0	NO	0.39675	1.17311	0.3382
cow	ind74	RPS11	dog	chr36	-	RPG	0.280212	0.490186	0.571645	0.0462244	0	NO	0.36649	2.28112	0.1607
cow	ind73	RPS11	dog	chrX	-	RPG	0.202404	0.437233	0.46292	0.00136764	0	NO	0.10073	1.77985	0.0566
cow	ind72	RPS11	dog	chr1	-	RPG	0.385803	1.02609	0.375994	0.000152258	0	NO	0.1725	1.5581	0.1107
dog	Clade80	RPS11	cow	chr6	-	RPG	0.412712	1.1206	0.368295	4.57425e-05	0	NO	0.1909	1.36702	0.1396
dog	Clade80	RPS11	cow	chr6	-	RPG	0.163875	0.495165	0.33095	2.58425e-06	0	NO	0.03986	0.28545	0.1396
cow	ind70	RPS11	dog	chr16	-	RPG	0.265751	0.692044	0.384009	1.55839e-05	0	NO	0.18063	0.86863	0.2079
dog	ind79	RPS11	cow	chr7	+	RPG	0.236675	0.373601	0.633496	0.0550595	0	NO	0.07348	2.98275	0.0246
rat	ind33	RPS11	rat	chr15	-	RPG	0.105077	0.274572	0.382693	0.00178122	0	NO	0.08122	0.13756	0.5904
rat	ind14	RPS11	rat	chr14	+	RPG	0.196597	0.509465	0.38589	2.65145e-05	ENSRNOG00000005022	NO	0.12482	0.34385	0.363
rat	ind17	RPS11	rat	chr1	+	RPG	0.113359	0.247444	0.458119	0.00514284	0	NO	0.03465	0.08151	0.4251
rat	ind16	RPS11	rat	chr5	+	RPG	0.155216	0.220526	0.703843	0.175429	0	NO	0.00871	0.10532	0.0827
rat	ind11	RPS11	rat	chr17	+	RPG	0.789102	0	0	0.000267642	0	NO	0.05901	0.23824	0.2477
monkey	ind10	RPS11	monkey	chr9	-	RPG	0.0697447	0.106659	0.653906	0.298656	0	NO	0.01874	1.32324	0.0142
rat	ind13	RPS11	rat	chr14	+	RPG	0.256701	0.401619	0.639165	0.0760368	0	NO	0.13481	0.19266	0.6997
rat	ind34	RPS11	rat	chr19	-	RPG	0.0933536	0.16518	0.565163	0.0743765	0	NO	0.03895	0.18094	0.2153
primate	Clade3	RPS11	human	chr1	-	RPG	0.263215	0.380385	0.69197	0.118185	0	NO	0.00218	0.01423	0.1534
primate	Clade3	RPS11	monkey	chr1	+	RPG	0.315232	0.574471	0.548735	0.00486126	0	NO	0.03237	0.21107	0.1534
primate	Clade3	RPS11	chimp	chr1	-	RPG	0.567123	1.37014	0.413914	0.00201765	0	NO	0.10694	0.69728	0.1534
primate	Clade2	RPS11	human	chr1	+	RPG	-1	-1	-1	-1	0	NO	0.0064	0.03091	0.207
primate	Clade2	RPS11	monkey	chr1	+	RPG	0.266838	0.544637	0.489937	0.0080735	0	NO	0.03967	0.19163	0.207
primate	Clade2	RPS11	chimp	chr1	+	RPG	-1	-1	-1	-1	0	NO	0.1916	0.92548	0.207
mouse	ind38	RPS11	mouse	chr13	+	RPG	0.203802	0.43358	0.470046	0.0124561	0	NO	0.16768	0.29367	0.571
chimp	ind55	RPS11	chimp	chr5	-	RT-RP	0	0.00906031	0	0	0	NO	0.00727	1.37043	0.0053
rat	ind18	RPS11	rat	chr3	+	RPG	0.247527	0.313121	0.790515	0.31554	0	NO	0.16055	0.34849	0.4607
primate	Clade5	RPS11	human	chr9	-	RPG	0.165432	0.468165	0.353363	0.00742976	0	NO	0.00245	0.00852	0.2876
primate	Clade5	RPS11	monkey	chr15	+	RPG	0.181473	0.428357	0.423648	0.028154	0	NO	0.02025	0.07043	0.2876
primate	Clade5	RPS11	chimp	chr9	-	RPG	0.165432	0.468165	0.353363	0.00742976	0	NO	0.19558	0.68014	0.2876
primate	Clade4	RPS11	human	chr12	+	RPG	0.19672	0.45548	0.431896	0.000479034	0	YES	0.00677	0.02284	0.2965
primate	Clade4	RPS11	monkey	chr11	+	RPG	0.174595	0.401733	0.434604	0.000722491	ENSMMUG00000031783	NO	0.05921	0.19966	0.2965
primate	Clade4	RPS11	chimp	chr12	-	RPG	0.186109	0.417296	0.445989	0.00109664	0	NO	0.18499	0.62385	0.2965
cow	ind75	RPS11	dog	chr8	-	RPG	0.126908	0.157744	0.804519	0.498293	0	NO	0.02665	1.59541	0.0167
cow	ind59	RPS11	dog	chr38	+	RPG	0.822632	0	0	5.24008e-06	0	NO	0.13299	1.62664	0.0818
rodent	Clade29	RPS11	rat	chr4	-	RPG	0.290876	0.525743	0.553266	0.0178565	0	NO	0.09589	0.22282	0.4303
rodent	Clade29	RPS11	mouse	chr6	-	RPG	0.454268	0.691432	0.656996	0.0791178	0	NO	0.14377	0.33409	0.4303
rat	ind31	RPS11	rat	chr8	-	RPG	0.217961	0.380446	0.57291	0.0160572	0	NO	0.06098	0.12014	0.5076
rat	ind32	RPS11	rat	chr11	-	RPG	0.120528	0.16826	0.716319	0.237558	0	NO	0.15127	0.18834	0.8031
rodent	Clade27	RPS11	rat	chr12	-	RPG	0.47195	0.696719	0.677389	0.131137	0	NO	0.17382	0.41242	0.4215
rodent	Clade27	RPS11	mouse	chr5	+	RPG	0.588712	0.848988	0.693427	0.169465	0	NO	0.11565	0.2744	0.4215
rodent	Clade24	RPS11	rat	chr17	-	RPG	0.270868	1.0637	0.254647	4.75755e-06	ENSRNOG00000042055	NO	0.09185	0.35264	0.2605
rodent	Clade24	RPS11	mouse	chr2	-	RPG	0.228656	0.791551	0.288871	0.000716919	0	NO	0.13464	0.51694	0.2605
mouse	ind47	RPS11	mouse	chr7	-	RPG	0.0793284	0.21205	0.374102	0.00125139	0	NO	0.08637	0.13151	0.6567
cow	ind65	RPS11	dog	chrX	+	RPG	0.186499	0.485897	0.383824	3.94919e-05	0	NO	0.16553	1.11755	0.1481
primate	Clade8	RPS11	human	chr20	-	RPG	0.216536	0.590448	0.366731	1.0388e-05	0	NO	0.00871	0.04441	0.1961
primate	Clade8	RPS11	monkey	chr10	-	RPG	0.198946	0.585131	0.340002	3.1298e-06	0	NO	0.03592	0.18319	0.1961
primate	Clade8	RPS11	chimp	chr20	-	RPG	0.211028	0.55796	0.378214	1.5446e-05	0	NO	0.15819	0.80686	0.1961
mouse	Clade48	RPS11	mouse	chr7	-	RPG	0.490979	0.924037	0.531341	0.00611943	0	NO	0.07734	0.16832	0.4595
mouse	Clade48	RPS11	mouse	chr7	-	RPG	0.0687533	0.145811	0.471525	0.0650735	0	NO	0.02948	0.06415	0.4595
mouse	ind37	RPS11	mouse	chr12	+	RPG	0.0947146	0.322457	0.293728	5.33208e-06	ENSMUSG00000046620	NO	0.03316	0.09242	0.3588
mouse	ind36	RPS11	mouse	chr14	+	RPG	0.215578	0.332645	0.648071	0.0637618	0	NO	0.08894	0.04636	1.9184
mouse	ind35	RPS28	mouse	chr3	+	RPG	0.0134826	0.0197421	0.682935	0.730257	0	NO	0.00806	0.08883	0.0908
mouse	ind34	RPS28	mouse	chr7	+	RT-RP	0.0599531	0.152245	0.393793	0.0683579	0	NO	0.03301	0.06452	0.5116
mouse	ind39	RPS28	mouse	chr11	+	RPG	0.20425	0.339267	0.602032	0.150317	0	NO	0.11277	0.17848	0.6318
mouse	ind42	RPS28	mouse	chr2	-	RT-RP	0.0065418	0	0	0	0	NO	0.01591	0.0717	0.2219
opossum	ind48	RPS28	opossum	chr8	+	RT-RP	0.0406506	0.273477	0.148644	0.000146196	ENSMODG00000025356	NO	0.04203	3.84382	0.0109
human	ind49	RPS28	human	chr17	+	RPG	0.310233	0.42413	0.731457	0.169966	0	NO	0.02354	0.45084	0.0522
mouse	ind28	RPS28	mouse	chr5	+	RT-RP	0.0131153	0.0190476	0.688556	0.731618	ENSMUSG00000069196	NO	1e-05	0.06482	0.0001
mouse	ind29	RPS28	mouse	chr5	+	RT-RP	0.0131373	0.0788776	0.166553	0.0395188	0	YES	0.00825	0.09056	0.0911
mouse	ind43	RPS28	mouse	chr4	-	RT-RP	0.0196931	0.0592569	0.332334	0.235013	0	NO	0.01601	0.04955	0.3231
rat	ind24	RPS28	rat	chr1	-	RPG	0.153105	0.521688	0.29348	0.000280217	0	NO	0.1682	0.33971	0.4951
rat	ind25	RPS28	rat	chr1	-	RPG	0	0	0	0	0	NO	1e-05	0.10656	0.0001
rat	ind26	RPS28	rat	chr11	-	RT-RP	0.0464079	0.104083	0.445873	0.158838	0	NO	0.06028	0.07725	0.7804
mouse	ind27	RPS28	mouse	chr6	+	RT-RP	0	0	0	0	0	YES	1e-05	0.06482	0.0001
dog	ind46	RPS28	cow	chr27	-	RPG	0.0503226	0.0692569	0.726608	0.454924	0	NO	0.01563	0.86475	0.0181
rat	ind21	RPS28	rat	chr10	-	RPG	0.0540894	0.128797	0.419957	0.107045	0	NO	0.04062	0.08592	0.4727
rat	ind22	RPS28	rat	chr2	-	RT-RP	0.137383	0.321248	0.427654	0.026582	0	NO	0.11706	0.25075	0.4669
rat	ind23	RPS28	rat	chr13	-	RPG	0.259277	0.379576	0.68307	0.255573	0	NO	0.04268	0.02151	1.9842
monkey	ind7	RPS28	monkey	chr5	-	RT-RP	0.00652319	0.122639	0.0531902	0.00123635	ENSMMUG00000030258	NO	0.01566	1.03813	0.0151
monkey	ind6	RPS28	monkey	chr11	+	RT-RP	0.176357	0.514689	0.342648	0.0031328	0	NO	0.20263	0.72732	0.2786
monkey	ind2	RPS28	monkey	chr17	+	RPG	0.427625	0.770724	0.554836	0.0383376	0	NO	0.16224	1.04337	0.1555
rat	ind9	RPS28	rat	chr20	+	RT-RP	0.033295	0	0	0	0	NO	0.02471	0.08942	0.2763
monkey	ind8	RPS28	monkey	chr13	-	RT-RP	0.0196262	0.0194307	1.01006	0.801588	ENSMMUG00000030827	NO	0.0312	0.9032	0.0345
opossum	ind47	RPS28	opossum	chr2	+	RPG	0.280276	0.687654	0.407584	0.00434446	0	NO	0.14743	2.84469	0.0518
mouse	ind44	RPS28	mouse	chr11	-	RPG	0.383694	0.695002	0.552075	0.0488582	0	NO	0.10641	0.33728	0.3155
mouse	ind40	RPS28	mouse	chr18	-	RPG	0.180921	0.287973	0.628258	0.215463	0	NO	0.08672	0.10429	0.8315
human	ind52	RPS28	human	chr2	-	RPG	1.26056	0	0	0.144984	0	NO	0.33674	27.0872	0.0124
rat	ind15	RPS28	rat	chr13	+	RPG	0.120527	0.187087	0.644227	0.323483	0	NO	0.08498	0.12388	0.686
rat	ind14	RPS28	rat	chr14	+	RT-RP	0.00654917	0	0	0	0	NO	0.00814	0.08923	0.0912
rat	ind17	RPS28	rat	chr9	+	RT-RP	0.0775177	0.189126	0.409873	0.0496231	ENSRNOG00000029899	NO	0.07108	0.16144	0.4403
rat	ind16	RPS28	rat	chr3	+	RPG	0.0615821	0.0815387	0.755249	0.510518	0	NO	0.05122	0.06327	0.8094
rat	ind11	RPS28	rat	chr18	+	RT-RP	0.144261	0.140459	1.02707	0.999881	ENSRNOG00000030242	NO	0.10728	0.09866	1.0873
rat	ind10	RPS28	rat	chr17	+	RPG	0.0272593	0.0605436	0.450242	0.299381	0	NO	0.03815	0.05529	0.69
rat	ind13	RPS28	rat	chr16	+	RT-RP	0	0	0	0	ENSRNOG00000033709	NO	1e-05	0.08873	0.0001
rat	ind12	RPS28	rat	chr16	+	RT-RP	0.0197543	0.0587092	0.336477	0.23757	ENSRNOG00000018787	NO	0.01654	0.14385	0.115
primate	Clade3	RPS28	monkey	chr1	+	RT-RP	0.116937	0.31929	0.366241	0.0113716	ENSMMUG00000031501	NO	0.04179	0.1804	0.2316
primate	Clade3	RPS28	human	chr1	-	RPG	1.25022	0	0	0.128755	0	NO	0.10438	0.45061	0.2316
human	ind50	RPS28	human	chr2	+	RPG	0.308474	0.392302	0.786318	0.332218	ENSG00000135931	NO	0.02383	0.48839	0.0488
mouse	ind38	RPS28	mouse	chr11	+	RPG	0.360069	0.602315	0.597809	0.074745	0	NO	0.11008	0.25184	0.4371
rat	ind19	RPS28	rat	chr6	-	RPG	0.0606493	0.080304	0.755246	0.730021	0	NO	0.02473	0.06567	0.3766
rat	ind18	RPS28	rat	chr18	-	RPG	0.0877387	0.192627	0.455486	0.0592515	0	NO	0.07955	0.07455	1.0672
primate	Clade5	RPS28	monkey	chr3	+	RT-RP	0.102587	0.153075	0.670173	0.431732	0	NO	0.02678	0.08496	0.3152
primate	Clade5	RPS28	human	chr7	+	RPG	0.446258	0.506322	0.881372	0.524449	0	NO	0.13054	0.41422	0.3152
primate	Clade4	RPS28	monkey	chr1	+	RPG	0.175211	0.346968	0.504978	0.0625519	0	NO	0.03104	0.09123	0.3402
primate	Clade4	RPS28	human	chr1	-	RPG	0.443549	0.540807	0.820162	0.366742	0	NO	0.13335	0.39197	0.3402
mouse	ind41	RPS28	mouse	chr12	-	RPG	0.33002	0.353463	0.933676	0.855022	0	NO	0.06046	0.1164	0.5194
mouse	ind33	RPS28	mouse	chrX	+	RPG	0.0743188	0.173931	0.427289	0.0904039	0	NO	0.03416	0.08954	0.3815
mouse	ind32	RPS28	mouse	chrX	+	RT-RP	0.11173	0.145688	0.766912	0.613163	0	NO	0.09914	0.08988	1.1031
rodent	Clade20	RPS28	rat	chr10	-	RPG	0.121471	0.24433	0.497159	0.0685761	0	NO	0.06334	0.10977	0.577
rodent	Clade20	RPS28	mouse	chr11	-	RPG	0.361714	0.592648	0.610335	0.113307	0	NO	0.02329	0.04036	0.577
mouse	ind31	RPS28	mouse	chr13	+	RT-RP	0.0065418	0	0	0	0	NO	0.00804	0.06578	0.1222
mouse	ind30	RPS28	mouse	chr12	+	RPG	0.0473301	0.0607784	0.778732	0.682686	0	NO	0.04166	0.06568	0.6344
human	ind51	RPS28	human	chr11	+	RPG	0.230096	0.310234	0.741684	0.295186	0	YES	0.40289	1.58455	0.2543
mouse	ind37	RPS28	mouse	chr8	+	RPG	0.366399	0.504322	0.726518	0.302765	0	NO	0.1005	0.19788	0.5079
mouse	ind36	RPS28	mouse	chr3	+	RPG	0.148415	0.350111	0.423907	0.0264256	0	NO	0.15604	0.20133	0.775
mouse	ind35	RPL28	mouse	chr5	-	RPG	0.339218	0.784791	0.43224	0.000823659	0	NO	0.32778	0.83927	0.3906
opossum	ind54	RPL28	opossum	chr4	+	RPG	1.03553	0	0	0.00781566	ENSMODG00000001131	NO	0.30395	9.8039	0.031
mouse	ind34	RPL28	mouse	chr6	-	RPG	0.150503	0.316676	0.475257	0.00635519	ENSMUSG00000090549	NO	0.09934	0.29259	0.3395
cow	ind42	RPL28	dog	chr21	+	RPG	1.47862	3.27898	0.450937	0.276725	0	NO	0.18111	1.68999	0.1072
cow	ind48	RPL28	dog	chrX	-	RPG	0.282052	0.595165	0.473906	0.00143133	0	NO	0.17669	1.53595	0.115
cow	ind49	RPL28	dog	chr11	-	RPG	0.763538	2.85492	0.267447	0.000237514	0	NO	0.19972	0.93476	0.2137
mouse	ind28	RPL28	mouse	chr5	+	RPG	0.141796	0.286459	0.494996	0.101715	0	NO	0.10014	0.23715	0.4223
mouse	ind29	RPL28	mouse	chr2	+	RPG	0.174444	0.2515	0.693613	0.208458	0	NO	0.10005	0.16427	0.609
rat	ind24	RPL28	rat	chr3	-	RPG	0.142716	0.286655	0.497868	0.0105257	0	NO	0.07114	0.2583	0.2754
cow	ind43	RPL28	dog	chrX	+	RPG	0.417327	0.714632	0.583974	0.0136483	0	NO	0.19489	1.76642	0.1103
rat	ind26	RPL28	rat	chr19	-	RPG	0.209365	0.270495	0.774006	0.37344	0	NO	0.12913	0.27006	0.4782
mouse	ind27	RPL28	mouse	chr5	+	RT-RP	0.00323354	0	0	0	0	NO	0.0041	0.11127	0.0368
rat	ind20	RPL28	rat	chr4	-	RPG	0.343849	0.62135	0.553391	0.223404	0	NO	0.33732	1.92596	0.1751
rat	ind21	RPL28	rat	chr4	-	RPG	0.171759	0.264606	0.64911	0.119832	0	NO	0.08495	0.17107	0.4966
rat	ind22	RPL28	rat	chr7	-	RPG	0.27207	0.746963	0.364235	0.0159306	0	NO	0.2614	0.36009	0.7259
rat	ind23	RPL28	rat	chr3	-	RPG	0.961981	0	0	0.000343016	0	NO	0.21538	0.54788	0.3931
cow	ind41	RPL28	dog	chr18	+	RPG	0.21427	0.770365	0.27814	0.0199282	0	NO	0.24017	1.17827	0.2038
eutheria	Clade39	RPL28	chimp	chr2b	-	RPG	0.943336	3.76247	0.250722	0.00250777	0	NO	0	0	0.2425
eutheria	Clade39	RPL28	cow	chr2	-	RPG	0.314362	0.628741	0.499986	0.0016441	0	NO	0	0	0.2425
eutheria	Clade39	RPL28	dog	chr25	-	RPG	0.349565	1.02248	0.341879	1.49075e-06	0	NO	0.51832	2.13731	0.2425
eutheria	Clade39	RPL28	human	chr2	-	RPG	0.33603	0.83109	0.404324	0.127389	0	NO	0.22862	0.94273	0.2425
hominoid	Clade38	RPL28	chimp	chr12	+	RPG	0.236258	0.349801	0.675406	0.143807	0	NO	0.00156	0.01184	0.1314
hominoid	Clade38	RPL28	human	chr12	+	RPG	0.239144	0.478777	0.49949	0.0120733	ENSG00000198431	NO	0.10133	0.77102	0.1314
monkey	ind2	RPL28	monkey	chr16	+	RT-RP	0.00322514	0.0202164	0.159531	0.139849	ENSMMUG00000006054	NO	0.01202	0.68556	0.0175
human	ind57	RPL28	human	chr22	+	RPG	0.336861	0.84128	0.400415	0.00410391	0	NO	0.0848	0.9824	0.0863
rodent	Clade7	RPL28	rat	chr18	+	RPG	0.409907	0.931588	0.44001	0.0111117	0	NO	0.10435	0.24074	0.4335
rodent	Clade7	RPL28	mouse	chr18	+	RPG	0.666673	0	0	0.000343928	0	NO	0.20354	0.46957	0.4335
rat	ind9	RPL28	rat	chr14	+	RPG	0.065195	0.103003	0.632944	0.25862	ENSRNOG00000009240	NO	0.02834	0.12542	0.226
primate	Clade6	RPL28	human	chr5	-	RPG	0.121681	0.234356	0.519217	0.0764294	0	NO	0	0	0.2545
primate	Clade6	RPL28	monkey	chr6	-	RPG	0.124871	0.222824	0.560401	0.0908826	0	NO	0.05667	0.22266	0.2545
primate	Clade6	RPL28	chimp	chr5	-	RPG	0.136479	0.194745	0.700806	0.236374	0	NO	0.10397	0.40847	0.2545
opossum	ind53	RPL28	opossum	chr4	+	RPG	0.951244	0	0	3.37516e-06	0	NO	0.68232	2.86204	0.2384
cow	ind44	RPL28	dog	chr9	+	RPG	0.854866	1.08289	0.78943	0.381064	0	NO	0.20602	1.94508	0.1059
mouse	ind30	RPL28	mouse	chr1	+	RT-RP	0	0	0	0	0	NO	1e-05	0.11097	0.0001
cow	ind45	RPL28	dog	chr10	-	RPG	0.207717	0.773244	0.268631	0.00758328	0	NO	0.27335	1.87553	0.1457
chimp	ind40	RPL28	chimp	chrX	-	RT-RP	0.00322823	0	0	0	0	NO	0.01543	0.68484	0.0225
opossum	ind56	RPL28	opossum	chr8	-	RPG	0.347607	0.905215	0.384005	0.000955412	0	NO	0.40555	15.3694	0.0264
dog	ind52	RPL28	cow	chr9	+	RPG	0.267215	0.621528	0.429933	0.00773848	0	NO	0.21264	1.28711	0.1652
rat	ind15	RPL28	rat	chr1	+	RT-RP	0.00646851	0.0409067	0.158128	0.0335481	ENSRNOG00000037673	NO	0	0.02984	0.0001
rat	ind14	RPL28	rat	chr1	+	RPG	0.0827142	0.112718	0.733814	0.405545	0	NO	0.08284	0.07958	1.041
rat	ind17	RPL28	rat	chr9	+	RPG	0.219354	0.402898	0.54444	0.00992642	0	NO	0.1557	0.29334	0.5308
rat	ind16	RPL28	rat	chrX	+	RT-RP	0.0262229	0.0514473	0.509704	0.305715	ENSRNOG00000032544	NO	0.03321	0.04524	0.7341
rat	ind11	RPL28	rat	chr12	+	RPG	0.224878	0.271673	0.827752	0.533281	ENSRNOG00000039880	NO	0.16755	0.22452	0.7463
rat	ind10	RPL28	rat	chr5	+	RPG	0.301211	0.577863	0.521249	0.00279514	0	NO	0.11907	0.23535	0.5059
rat	ind13	RPL28	rat	chr4	+	RPG	0.279191	0.743432	0.375543	2.07886e-05	0	NO	0.23362	0.89849	0.26
rat	ind12	RPL28	rat	chr13	+	RPG	0.116833	0.131538	0.888203	0.832413	0	NO	0.12432	0.13806	0.9005
primate	Clade3	RPL28	human	chr3	-	RPG	0.134681	0.221747	0.607362	0.0913297	0	NO	0.03596	0.14694	0.2447
primate	Clade3	RPL28	monkey	chr2	+	RPG	0.0874456	0.230642	0.379139	0.00199952	ENSMMUG00000002324	NO	0.05408	0.22096	0.2447
primate	Clade3	RPL28	chimp	chr3	-	RPG	0.146015	0.207441	0.703886	0.189992	0	NO	0.10391	0.42458	0.2447
cow	ind50	RPL28	dog	chr19	-	RPG	0.294818	0.661285	0.445826	0.00175123	0	NO	0.24769	3.94717	0.0628
cow	ind47	RPL28	dog	chr13	-	RPG	0.840725	1.81468	0.463291	0.013468	0	NO	0.21568	1.15972	0.186
rat	ind19	RPL28	rat	chr19	+	RPG	0.21045	0.260466	0.807975	0.382542	0	NO	0.02121	0.05498	0.3857
rat	ind18	RPL28	rat	chr8	+	RPG	0.280729	0.421566	0.66592	0.0998842	0	NO	0.2015	0.56415	0.3572
primate	Clade5	RPL28	human	chr19	+	RPG	0.175709	0.247794	0.709094	0.221388	0	NO	0.0099	0.03746	0.2642
primate	Clade5	RPL28	monkey	chr19	+	RPG	0.312645	0.387683	0.806444	0.44119	0	NO	0.06485	0.24542	0.2642
primate	Clade5	RPL28	chimp	chr19	+	RPG	0.132636	0.192644	0.688507	0.232189	0	NO	0.08193	0.31004	0.2642
primate	Clade4	RPL28	human	chr15	+	RPG	0.470498	0.939487	0.500803	0.0314644	0	NO	0.00413	0.02098	0.197
primate	Clade4	RPL28	monkey	chr7	+	RPG	0.219127	0.716819	0.305693	6.74864e-06	0	NO	0.03185	0.16168	0.197
primate	Clade4	RPL28	chimp	chr15	+	RPG	0.404902	0.907239	0.446301	0.0108651	0	NO	0.16882	0.85684	0.197
mouse	ind33	RPL28	mouse	chr16	-	RPG	0.135525	0.22199	0.610499	0.175503	0	NO	0.12407	0.12985	0.9555
mouse	ind32	RPL28	mouse	chr17	-	RPG	0.276214	0.515363	0.53596	0.0572643	0	NO	0.23904	0.32815	0.7285
opossum	ind55	RPL28	opossum	chr7	+	RPG	0.33255	0	0	1.18979e-10	0	NO	0.34818	37.707	0.0092
mouse	ind31	RPL28	mouse	chr3	+	RPG	0.279063	0.335475	0.831846	0.414894	0	NO	0.13559	0.26949	0.5031
rodent	Clade25	RPL28	rat	chr19	-	RPG	0.288567	0.435897	0.662007	0.109401	0	NO	0.14266	0.20578	0.6932
rodent	Clade25	RPL28	mouse	chr8	+	RPG	1.16767	2.74828	0.424873	0.0511164	ENSMUSG00000031684	NO	0.06307	0.09097	0.6932
rodent	Clade8	RPL28	rat	chr10	+	RPG	0.0987152	0.135521	0.728414	0.558479	0	NO	0.15069	0.34051	0.4425
rodent	Clade8	RPL28	mouse	chr11	+	RPG	0.0714344	0.234425	0.304721	0.0164038	0	NO	0.01619	0.03658	0.4425
dog	ind51	RPL28	cow	chr1	+	RPG	0.345907	0.876657	0.394576	0.000585921	0	NO	0.32624	8.48166	0.0385
mouse	ind37	RPL28	mouse	chr4	-	RPG	0.0522438	0.0550059	0.949786	0.793068	0	NO	0.02781	0.13427	0.2071
cow	ind46	RPL28	dog	chr12	-	RPG	0.266052	0.699633	0.380273	0.000218124	0	NO	0.22605	1.48711	0.152
mouse	ind36	RPL28	mouse	chr4	-	RT-RP	0.00322995	0.0201226	0.160514	0.140969	0	NO	0.00817	0.10882	0.0751
dog	ind20	RPLP2	cow	chr4	+	RPG	0.67003	0.873036	0.767471	0.52656	ENSBTAG00000008468	NO	0.39787	1.60918	0.2472
dog	ind21	RPLP2	cow	chr7	+	RPG	0.0432485	0.130904	0.330383	0.0142633	ENSBTAG00000003086	NO	0.05037	0.95625	0.0527
monkey	ind4	RPLP2	monkey	chrX	+	RT-RP	0.00771057	0.036468	0.211434	0.095555	ENSMMUG00000032421	NO	0.01322	0.58283	0.0227
rat	ind7	RPLP2	rat	chr5	+	RPG	0.122327	0.232385	0.526398	0.0650333	ENSRNOG00000040219	NO	0.12057	0.17811	0.6769
monkey	ind6	RPLP2	monkey	chr10	-	RT-RP	0.0233387	0.0751607	0.310518	0.0572827	ENSMMUG00000031189	NO	0.03573	0.63879	0.0559
hominoid	Clade17	RPLP2	chimp	chr5	-	RPG	0.103481	0.344008	0.300811	0.000112243	0	NO	0.01416	0.08911	0.1589
hominoid	Clade17	RPLP2	human	chr5	-	RPG	0.221874	0.495682	0.447613	0.00870086	0	NO	0.07534	0.47412	0.1589
hominoid	Clade16	RPLP2	chimp	chr11	+	RPG	0.0437611	0.146035	0.299661	0.00246277	0	NO	0.00413	0.04025	0.1026
hominoid	Clade16	RPLP2	human	chr11	+	RPG	0.0319192	0.14584	0.218864	0.00139053	0	YES	0.04134	0.40282	0.1026
rat	ind9	RPLP2	rat	chr15	+	RPG	0.00386766	0	0	0	ENSRNOG00000038074	NO	0.02673	0.05713	0.4678
mouse	ind15	RPLP2	mouse	chr12	-	RPG	0.00386959	0.0117317	0.329842	0.604984	ENSMUSG00000091018	YES	0.01308	0.08456	0.1547
mouse	ind14	RPLP2	mouse	chr1	+	RPG	0.135447	0.285029	0.475204	0.116963	0	NO	0.07088	0.1039	0.6822
eutheria	Clade8	RPLP2	rat	chr4	+	RPG	0.105391	0.0809559	1.30184	0.634299	0	NO	0.08025	0.2065	0.3886
eutheria	Clade8	RPLP2	cow	chr5	-	RPG	0.288129	0.584488	0.492959	0.0109638	0	NO	0	0	0.3886
rat	ind11	RPLP2	rat	chr14	-	RPG	0.0155709	0	0	0	ENSRNOG00000031052	NO	0.04033	0.06414	0.6287
rat	ind10	RPLP2	rat	chr6	-	RPG	0.274358	0.241403	1.13651	0.740092	0	NO	0.1267	0.12865	0.9848
rat	ind13	RPLP2	rat	chr3	-	RPG	0.182043	0.262862	0.692543	0.296366	ENSRNOG00000042074	NO	0.106	0.10029	1.057
rat	ind12	RPLP2	rat	chr12	-	RPG	0.0330229	0.0632981	0.521705	0.309474	ENSRNOG00000037607	NO	0.04912	0.04576	1.0733
primate	Clade3	RPLP2	human	chr6	+	RPG	0.125334	0.50519	0.248093	8.55794e-06	0	NO	0.00169	0.00852	0.1983
primate	Clade3	RPLP2	monkey	chr4	+	RPG	0.248581	1.03627	0.239881	7.55897e-05	0	NO	0.02203	0.11112	0.1983
primate	Clade3	RPLP2	chimp	chr6	+	RPG	0.125218	0.595544	0.210258	3.15025e-07	0	NO	0.15059	0.75955	0.1983
primate	Clade2	RPLP2	chimp	chr17	+	RPG	0.117071	0.309843	0.377841	0.0022995	0	NO	0.00592	0.0145	0.4082
primate	Clade2	RPLP2	monkey	chr16	+	RPG	0.0763266	0.230096	0.331716	0.00275955	ENSMMUG00000006883	NO	0.04208	0.10307	0.4082
primate	Clade2	RPLP2	human	chr17	+	RPG	0.0803854	0.202606	0.396757	0.0231631	ENSG00000172421	NO	0.12505	0.30634	0.4082
chicken	ind19	RPLP2	chicken	chr5	+	RPG	0	0.0346312	0	0	0	NO	0.19213	23.8037	0.0081
cow	ind18	RPLP2	dog	chr22	+	RT-RP	0.0392921	0.0752784	0.521957	0.226468	0	NO	0.03547	0.63095	0.0562
primate	Clade5	RPLP2	human	chr12	+	RPG	0.273796	0.51586	0.530756	0.100086	0	NO	0.00314	0.00534	0.5878
primate	Clade5	RPLP2	monkey	chr11	+	RPG	0.407769	0.764374	0.533468	0.0254809	0	NO	0.07503	0.12764	0.5878
primate	Clade5	RPLP2	chimp	chr12	-	RPG	0.282634	0.532239	0.531028	0.0999264	0	NO	0.30221	0.5141	0.5878
mouse	ind35	RPS15	mouse	chr10	-	RPG	0.0433512	0.199761	0.217015	8.57396e-06	0	NO	0.01583	0.4871	0.0325
mouse	ind34	RPS15	mouse	chr8	+	RT-RP	0.0627533	0.261108	0.240334	1.52739e-05	ENSMUSG00000025812	NO	0.04778	0.4166	0.1147
mouse	ind39	RPS15	mouse	chr4	-	RPG	0.171867	0.360987	0.476102	0.00267176	0	NO	0.05122	0.3635	0.1409
rodent	Clade30	RPS15	rat	chr11	-	RPG	1.10318	4.16692	0.264747	0.0331924	0	NO	0.15413	0.30365	0.5076
rodent	Clade30	RPS15	mouse	chr16	+	RPG	1.54623	1.9326	0.800076	0.490795	0	NO	0.10847	0.2137	0.5076
opossum	ind51	RPS15	opossum	chr8	+	RPG	0.379461	1.69129	0.224362	0.00115904	0	NO	0.13835	2.84703	0.0486
cow	ind48	RPS15	dog	chr15	-	RPG	0.18964	0.368989	0.513946	0.173923	0	NO	0.21496	0.92389	0.2327
dog	ind49	RPS15	cow	chr18	-	RPG	0.214372	0.468038	0.458022	0.00116936	0	NO	0.10252	1.51533	0.0677
rat	ind28	RPS15	rat	chr8	-	RPG	0.206227	0.512813	0.402148	0.000134443	0	NO	0.10514	0.52308	0.201
rat	ind29	RPS15	rat	chr8	-	RPG	0.0904363	0.309561	0.292144	3.78947e-05	ENSRNOG00000018961	NO	0.06233	0.29054	0.2145
dog	ind50	RPS15	cow	chr10	-	RPG	0.168228	0.467239	0.360048	0.0660619	0	NO	0.11446	1.12981	0.1013
rat	ind25	RPS15	rat	chr7	-	RT-RP	0.0152897	0.040426	0.378214	0.169115	ENSRNOG00000043026	NO	0.01381	0.35745	0.0386
rat	ind26	RPS15	rat	chr3	-	RPG	1.08846	0	0	0.000402681	0	NO	0.18796	0.45851	0.4099
rat	ind27	RPS15	rat	chr3	-	RPG	0.334175	0.736189	0.453926	0.00053152	0	NO	0.081	0.19071	0.4247
rat	ind20	RPS15	rat	chr18	-	RPG	0.345708	0.694982	0.497435	0.00119139	0	NO	0.105	0.29099	0.3608
rat	ind21	RPS15	rat	chr5	-	RPG	0.385988	0.791346	0.487761	0.000930848	0	NO	0.1038	0.37281	0.2784
rat	ind22	RPS15	rat	chr4	-	RPG	0.444054	1.33783	0.33192	0.0235436	0	NO	0.16968	0.56732	0.2991
rat	ind23	RPS15	rat	chr4	-	RPG	0.170371	0.196016	0.869168	0.527622	0	NO	0.0209	0.38938	0.0537
rodent	Clade11	RPS15	rat	chr5	+	RPG	1.20012	0	0	4.64939e-09	0	NO	0.10327	0.54314	0.1901
rodent	Clade11	RPS15	mouse	chr4	+	RPG	0.819633	0	0	0.000152612	0	NO	0.14233	0.74861	0.1901
mouse	ind41	RPS15	mouse	chrX	-	RPG	0.0862848	0.240209	0.359208	0.00112254	0	NO	0.04782	0.62373	0.0767
primate	Clade7	RPS15	human	chr19	-	RT-RP	0.115441	0.160317	0.720081	0.312641	0	NO	0.01093	0.06814	0.1603
primate	Clade7	RPS15	monkey	chr19	-	RPG	0.0986351	0.192879	0.511384	0.0615261	0	NO	0.04224	0.26341	0.1603
primate	Clade7	RPS15	chimp	chr19	-	RPG	0.136655	0.170729	0.800424	0.449187	0	NO	0.10705	0.66764	0.1603
cow	ind47	RPS15	dog	chr1	-	RPG	0.169933	0.713046	0.238319	3.27926e-08	0	NO	0.10482	2.02133	0.0519
rat	ind8	RPS15	rat	chr20	+	RPG	0.0407353	0.0637857	0.638628	0.398992	0	NO	0.03838	0.43087	0.0891
primate	Clade6	RPS15	human	chr12	-	RPG	0.0651241	0.191135	0.340723	0.00135815	0	YES	0.00416	0.04245	0.0981
primate	Clade6	RPS15	monkey	chr11	-	RT-RP	0.0916766	0.20923	0.438163	0.00960621	0	NO	0.05441	0.55476	0.0981
primate	Clade6	RPS15	chimp	chr12	-	RT-RP	0.0585045	0.166197	0.35202	0.00320161	0	NO	0.07671	0.78224	0.0981
opossum	ind53	RPS15	opossum	chrX	-	RPG	0.261989	0.459194	0.570541	0.0160359	0	NO	0.15237	3.92326	0.0388
cow	ind45	RPS15	dog	chr10	+	RPG	0.0636437	0.620636	0.102546	4.61709e-05	0	NO	0.0974	1.27841	0.0762
cow	ind46	RPS15	dog	chr5	-	RPG	0.123929	0.600311	0.206441	0.000874016	0	NO	0.22058	2.5186	0.0876
mouse	ind40	RPS15	mouse	chr1	-	RPG	0.193759	0.512772	0.377867	8.97236e-05	0	NO	0.14024	0.69215	0.2026
opossum	ind52	RPS15	opossum	chr4	-	RPG	0.0386237	0.0680194	0.567834	0.263039	0	NO	0.03574	1.75768	0.0203
rat	ind15	RPS15	rat	chr11	+	RPG	0.172874	0.435698	0.396775	0.000238418	0	NO	0.09669	0.29365	0.3293
rat	ind14	RPS15	rat	chrX	+	RPG	0.393211	0.668185	0.588476	0.0135964	0	NO	0.08491	0.23204	0.3659
rat	ind17	RPS15	rat	chr19	+	RPG	0.255154	0.554439	0.460202	0.000545441	0	NO	0.09781	0.25908	0.3775
rat	ind16	RPS15	rat	chr15	+	RPG	0.15631	0.359293	0.435048	0.00104863	ENSRNOG00000019498	NO	0.07731	0.28386	0.2724
mouse	ind37	RPS15	mouse	chr14	-	RPG	0.0731529	0.322244	0.227011	1.82729e-06	ENSMUSG00000090538	NO	0.05246	0.72364	0.0725
rat	ind10	RPS15	rat	chr10	+	RPG	0.0605323	0.112042	0.540267	0.34547	ENSRNOG00000043259	NO	0.04964	0.32566	0.1524
rat	ind13	RPS15	rat	chr1	+	RPG	0.215237	0.504259	0.426839	0.000578629	ENSRNOG00000012665	NO	0.09752	0.17877	0.5455
rat	ind12	RPS15	rat	chr13	+	RPG	0.27612	0.595623	0.463583	0.000867321	0	NO	0.07452	0.14136	0.5272
primate	Clade3	RPS15	human	chr1	+	RPG	0.163586	0.275128	0.59458	0.139104	0	NO	0	0	0.1362
primate	Clade3	RPS15	monkey	chr1	+	RPG	0.195115	0.287536	0.678575	0.216839	0	NO	0.03164	0.23231	0.1362
primate	Clade3	RPS15	chimp	chr1	+	RPG	-1	-1	-1	-1	0	NO	0.14031	1.03018	0.1362
primate	Clade2	RPS15	human	chr1	+	RPG	0.147688	0.220059	0.671127	0.153782	0	NO	0.00619	0.07823	0.0792
primate	Clade2	RPS15	monkey	chr1	+	RPG	0.180618	0.284449	0.634974	0.0808857	0	NO	0.02372	0.29962	0.0792
primate	Clade2	RPS15	chimp	chr1	-	RPG	0.110766	0.198527	0.557942	0.0574366	0	NO	0.05674	0.71657	0.0792
mouse	ind38	RPS15	mouse	chr12	-	RPG	0.022411	0.135252	0.165698	0.000173008	0	NO	0.0298	0.38445	0.0775
rat	ind19	RPS15	rat	chr20	-	RPG	0.248715	0.467851	0.531612	0.00638348	0	NO	0.08116	0.42782	0.1897
rat	ind18	RPS15	rat	chr20	-	RPG	0.134189	0.19062	0.703958	0.235227	0	NO	0.01386	0.43898	0.0316
primate	Clade5	RPS15	human	chr5	-	RPG	0.175026	0.284741	0.614685	0.0757004	0	NO	0.00618	0.04261	0.1451
primate	Clade5	RPS15	monkey	chr6	-	RPG	0.178961	0.33193	0.539152	0.0127061	0	NO	0.04329	0.29833	0.1451
primate	Clade5	RPS15	chimp	chr5	-	RPG	0.176063	0.214308	0.821545	0.45423	0	NO	0.07689	0.52983	0.1451
primate	Clade4	RPS15	human	chr15	+	RPG	0.225754	0.378156	0.596986	0.0286092	0	NO	0.0012	0.01556	0.0773
primate	Clade4	RPS15	monkey	chr7	+	RPG	0.135929	0.311699	0.436091	0.00152321	0	NO	0.05173	0.66949	0.0773
primate	Clade4	RPS15	chimp	chr15	+	RPG	0.234105	0.378978	0.617727	0.0414115	0	NO	0.08809	1.14	0.0773
mouse	ind33	RPS15	mouse	chr6	+	RPG	0.0545034	0.204928	0.265963	0.000166429	0	NO	0.00681	0.52354	0.013
mouse	ind31	RPS15	mouse	chr18	+	RPG	2.92565	2.36107	1.23912	0.764675	0	NO	0.029	0.64294	0.0451
mouse	ind32	RPS15	mouse	chr6	+	RT-RP	0.00914739	0.0719481	0.127139	0.00218147	0	NO	0.01031	0.50551	0.0204
rodent	Clade9	RPS15	rat	chr10	+	RPG	NULL	NULL	NULL	NULL	NULL	NO	0.07085	0.29868	0.2372
rodent	Clade9	RPS15	mouse	chr11	+	RPG	0.324166	0.912042	0.355429	3.91181e-05	ENSMUSG00000020794	NO	0.10955	0.46178	0.2372
rodent	Clade24	RPS15	rat	chr4	-	RPG	0.388702	0.723268	0.537424	0.102637	0	NO	0.30513	0.76806	0.3973
rodent	Clade24	RPS15	mouse	chr6	+	RPG	0.47868	0.94674	0.505609	0.00222082	0	NO	0	0	0.3973
rodent	Clade24	RPS15	mouse	chr6	+	RPG	0.345718	1.03479	0.334096	0.000766406	0	NO	0.33328	0.83891	0.3973
rodent	Clade24	RPS15	mouse	chr6	-	RPG	0.47868	0.94674	0.505609	0.00222082	0	NO	0.06911	0.17396	0.3973
hominoid	Clade44	RPS15	chimp	chr1	-	RPG	0.0846559	0.127247	0.665288	0.2373	0	NO	0.00537	0.11729	0.0458
hominoid	Clade44	RPS15	human	chr1	-	RT-RP	0.0346296	0.0583026	0.593964	0.382993	0	NO	0.0384	0.83913	0.0458
hominoid	Clade43	RPS15	chimp	chr2b	-	RT-RP	0.00927835	0.00943447	0.983452	0.795349	0	NO	0.00033	0.0379	0.0088
hominoid	Clade43	RPS15	human	chr2	-	RT-RP	0	0.043131	0	0	0	YES	0.00972	1.1041	0.0088
hominoid	Clade42	RPS15	chimp	chr3	+	RPG	0.147325	0.129592	1.13683	0.740454	ENSPTRG00000015031	NO	0.04487	0.4637	0.0968
hominoid	Clade42	RPS15	human	chr3	+	RT-RP	0.0412543	0.0491326	0.839653	0.776763	ENSG00000157445	NO	0.05852	0.60475	0.0968
mouse	ind36	RPS15	mouse	chr14	-	RPG	0.304612	0.488214	0.623931	0.124981	0	NO	0.04872	0.4689	0.1039
mouse	ind42	RPL10A	mouse	chr1	-	RT-RP	0	0	0	0	0	YES	4e-05	0.43985	0.0001
mouse	ind43	RPL10A	mouse	chrX	-	RPG	1.0325	0	0	6.41363e-07	0	NO	0.60767	1.15621	0.5256
mouse	ind40	RPL10A	mouse	chr13	-	RPG	0.0500884	0.142213	0.352206	0.00120134	ENSMUSG00000061988	YES	0.04416	0.55266	0.0799
mouse	ind41	RPL10A	mouse	chr13	-	RPG	0.0984701	0.213502	0.461215	0.0029498	0	NO	0.01835	0.47424	0.0387
mouse	ind44	RPL10A	mouse	chr15	-	RPG	0.177783	0.317987	0.559087	0.00479495	0	NO	0.06453	0.50769	0.1271
primate	Clade12	RPL10A	human	chr8	-	RT-RP	0.0613629	0.189728	0.323426	6.44446e-05	0	NO	0.00314	0.01133	0.2769
primate	Clade12	RPL10A	monkey	chr8	-	RPG	1.14432	1.50375	0.760976	0.188458	0	NO	0.04379	0.15815	0.2769
primate	Clade12	RPL10A	chimp	chr8	-	RPG	0.0723264	0.214139	0.337754	4.25051e-05	ENSPTRG00000022864	NO	0.08079	0.29175	0.2769
primate	Clade11	RPL10A	human	chr8	-	RPG	0.106473	0.260945	0.408029	0.000189325	0	NO	0.01376	0.0375	0.3671
primate	Clade11	RPL10A	monkey	chr8	-	RPG	2.00755	0	0	0.0398898	0	NO	0.07713	0.21014	0.3671
primate	Clade11	RPL10A	chimp	chr8	-	RPG	0.0951609	0.293729	0.323975	2.737e-06	0	NO	0.1221	0.33265	0.3671
primate	Clade10	RPL10A	human	chr1	+	RPG	0.783272	2.78413	0.281335	9.35094e-06	0	NO	0	0	0.3292
primate	Clade10	RPL10A	monkey	chr1	-	RPG	1.18557	1.69498	0.699461	0.146386	0	NO	0.0497	0.151	0.3292
primate	Clade10	RPL10A	chimp	chr1	+	RPG	0.223983	0.639616	0.350184	4.03735e-08	0	NO	0.08345	0.25353	0.3292
rodent	Clade15	RPL10A	rat	chr2	+	RPG	1.03514	0	0	1.09761e-11	0	NO	0.16053	0.37546	0.4275
rodent	Clade15	RPL10A	mouse	chr13	+	RPG	1.13406	0	0	5.88158e-06	0	NO	0.18163	0.42483	0.4275
cow	ind77	RPL10A	dog	chr1	-	RPG	1.03228	1.38726	0.744116	0.327326	0	NO	0.19252	0.45209	0.4258
cow	ind76	RPL10A	dog	chr2	-	RPG	0.160395	0.396831	0.404191	2.0116e-05	0	NO	0.27173	0.40168	0.6765
cow	ind75	RPL10A	dog	chr2	-	RPG	0.113306	0.170968	0.66273	0.166663	ENSCAFG00000004174	NO	0.06112	0.16929	0.361
cow	ind74	RPL10A	dog	chr12	-	RPG	0.241535	0.324434	0.744481	0.184669	0	NO	0.11354	0.24574	0.462
opossum	ind102	RPL10A	opossum	chr1	-	RPG	0.0639336	0.174773	0.365809	0.000428815	0	NO	0.05838	1.45855	0.04
cow	ind72	RPL10A	dog	chr23	-	RPG	0.0590351	0.227298	0.259725	3.99458e-05	ENSCAFG00000005216	NO	0.04732	0.20387	0.2321
cow	ind71	RPL10A	dog	chr32	-	RPG	0.609093	0	0	1.10734e-06	0	NO	0.10309	0.29737	0.3467
cow	ind70	RPL10A	dog	chr20	-	RPG	0.266422	0.658992	0.404287	3.21998e-05	0	NO	0.17613	0.43967	0.4006
cow	ind79	RPL10A	dog	chr7	-	RPG	1.04993	0	0	6.55871e-10	0	NO	0.10668	0.26492	0.4027
cow	ind78	RPL10A	dog	chrX	-	RPG	0.213395	0.474152	0.450056	0.000905754	0	NO	0.14492	0.28001	0.5175
primate	Clade9	RPL10A	human	chr4	-	RPG	0.49254	1.42482	0.345687	2.30288e-05	0	NO	0.00634	0.01746	0.3634
primate	Clade9	RPL10A	monkey	chr5	-	RPG	0.85211	0.968688	0.879654	0.676835	0	NO	0.05939	0.16341	0.3634
primate	Clade9	RPL10A	chimp	chr4	-	RPG	0.456378	1.20898	0.377491	7.79322e-05	0	NO	0.08493	0.23368	0.3634
primate	Clade8	RPL10A	human	chr18	-	RPG	1.38068	0	0	0.00728862	0	NO	0.00256	0.00399	0.6414
primate	Clade8	RPL10A	monkey	chr18	-	RPG	0.970474	6.73988	0.14399	0.00169191	0	NO	0.11821	0.18429	0.6414
primate	Clade8	RPL10A	chimp	chr18	-	RPG	1.28082	0	0	0.000370394	0	NO	0.19772	0.30824	0.6414
primate	Clade3	RPL10A	human	chr5	+	RPG	1.24823	1.71763	0.726714	0.326693	0	NO	0.01805	0.02909	0.6206
primate	Clade3	RPL10A	monkey	chr6	+	RPG	0.136505	0.704513	0.193758	3.0708e-09	ENSMMUG00000017910	NO	0.0714	0.11506	0.6206
primate	Clade3	RPL10A	chimp	chr5	-	RPG	1.18854	1.80713	0.657695	0.197574	0	NO	0.24396	0.39311	0.6206
primate	Clade2	RPL10A	human	chr18	+	RPG	0.0316423	0.0532587	0.594125	0.49658	0	NO	0	0	0.2315
primate	Clade2	RPL10A	monkey	chr18	+	RPG	0.0313202	0.0843546	0.371292	0.247608	0	NO	0.01425	0.06157	0.2315
primate	Clade2	RPL10A	chimp	chr18	+	RPG	0.0479279	0.0816706	0.586844	0.376643	0	NO	0.08131	0.35126	0.2315
supraprimates	Clade6	RPL10A	human	chr1	+	RPG	1.20024	0	0	0.00430082	0	NO	0.0234	0.06596	0.3548
supraprimates	Clade6	RPL10A	chimp	chr1	+	RPG	1.28876	0	0	0.00165694	0	NO	0.0035	0.00987	0.3548
supraprimates	Clade6	RPL10A	monkey	chr1	+	RPG	1.47062	0	0	0.0652889	0	NO	0.08289	0.23363	0.3548
supraprimates	Clade6	RPL10A	rat	chr5	-	RT-RP	0.018907	0.0315372	0.599514	0.317824	ENSRNOG00000011484	NO	0.12168	0.34295	0.3548
primate	Clade4	RPL10A	human	chr5	+	RPG	1.33218	2.58151	0.516046	0.0364644	0	NO	0	0	0.4577
primate	Clade4	RPL10A	monkey	chr6	+	RPG	1.49417	1.74338	0.85705	0.531442	0	NO	0.05865	0.12814	0.4577
primate	Clade4	RPL10A	chimp	chr5	+	RPG	1.38027	2.48449	0.555556	0.0482233	0	NO	0.13512	0.29522	0.4577
cow	ind60	RPL10A	dog	chr4	+	RPG	0.580916	0.971655	0.597862	0.0109319	0	NO	0.02831	0.23675	0.1196
cow	ind61	RPL10A	dog	chr1	+	RPG	0.152019	0.479279	0.317182	1.15089e-07	0	NO	0.15882	0.29829	0.5324
cow	ind62	RPL10A	dog	chr27	+	RPG	0.10143	0.285321	0.355495	1.46951e-05	0	NO	0.06578	0.20045	0.3282
cow	ind63	RPL10A	dog	chr7	+	RPG	0.383675	0.924698	0.414919	0.000129736	0	NO	0.26595	0.60081	0.4427
cow	ind64	RPL10A	dog	chr7	+	RPG	1.55949	1.79884	0.866945	0.636051	ENSCAFG00000019062	NO	0.18971	0.32199	0.5892
cow	ind65	RPL10A	dog	chr3	+	RPG	1.40032	0	0	0.010846	0	NO	0.26855	0.37197	0.722
cow	ind66	RPL10A	dog	chr26	+	RPG	0.0638711	0.101793	0.627459	0.134854	0	NO	0.04364	0.20037	0.2178
cow	ind67	RPL10A	dog	chr11	+	RT-RP	0.00200081	0.0134049	0.14926	0.127546	0	NO	0.00297	0.20068	0.0148
cow	ind68	RPL10A	dog	chr19	+	RPG	0.153832	0.282052	0.545402	0.00595134	0	NO	0.10742	0.31137	0.345
cow	ind69	RPL10A	dog	chr19	+	RPG	1.20276	0	0	0.00162386	0	NO	0.19333	0.36899	0.524
rodent	Clade30	RPL10A	rat	chr7	-	RPG	-1	-1	-1	-1	0	NO	0.09956	0.21808	0.4566
rodent	Clade30	RPL10A	mouse	chr15	-	RPG	0.977203	0	0	0.000128087	0	NO	0.19957	0.43713	0.4566
rodent	Clade32	RPL10A	rat	chr15	-	RPG	0.235376	0.428697	0.549049	0.00248805	0	NO	0.08209	0.2357	0.3483
rodent	Clade32	RPL10A	mouse	chr14	-	RPG	1.28929	0	0	4.33389e-07	0	NO	0.07182	0.20622	0.3483
opossum	ind99	RPL10A	opossum	chr5	+	RPG	1.06254	0	0	0.00115679	0	NO	0.33004	2.86169	0.1153
dog	ind98	RPL10A	cow	chr19	-	RPG	0.840039	0	0	2.63886e-07	0	NO	0.16997	0.41033	0.4142
dog	ind95	RPL10A	cow	chr28	-	RPG	1.88179	2.52523	0.745195	0.455828	0	NO	0.02492	0.28696	0.0868
dog	ind94	RPL10A	cow	chr10	-	RPG	1.02917	2.56107	0.401852	0.00141629	0	NO	0.15861	0.34918	0.4542
dog	ind97	RPL10A	cow	chr8	-	RPG	1.20313	2.06439	0.582801	0.0276194	0	NO	0.04739	0.30639	0.1547
dog	ind96	RPL10A	cow	chr2	-	RT-RP	1.81214	0	0	0.130902	ENSBTAG00000002896	NO	0.01501	0.22829	0.0657
dog	ind91	RPL10A	cow	chr19	+	RPG	0.187325	0.314515	0.5956	0.0199226	ENSBTAG00000021914	NO	0.16678	0.48451	0.3442
dog	ind90	RPL10A	cow	chr11	+	RPG	1.01688	0	0	6.09659e-09	0	NO	0.10042	0.33424	0.3004
dog	ind93	RPL10A	cow	chr6	-	RPG	1.32651	2.89319	0.458493	0.0170751	0	NO	0.15873	0.47154	0.3366
dog	ind92	RPL10A	cow	chr17	-	RPG	1.24677	0	0	0.0004517	ENSBTAG00000019888	NO	0.12063	0.36877	0.3271
rat	ind14	RPL10A	rat	chr10	+	RT-RP	0.00982169	0.0245791	0.399595	0.263791	0	NO	0.00366	0.43993	0.0083
rat	ind17	RPL10A	rat	chr1	+	RPG	0.106309	0.252396	0.4212	0.000663257	ENSRNOG00000031764	NO	0.02352	0.55911	0.0421
rat	ind16	RPL10A	rat	chr4	+	RPG	0.0134774	0.00883015	1.5263	0.92552	0	NO	4e-05	0.43447	0.0001
rat	ind13	RPL10A	rat	chr17	+	RPG	1.88476	2.15983	0.872642	0.674421	0	NO	0.09785	0.58485	0.1673
rat	ind19	RPL10A	rat	chr9	+	RPG	1.24567	1.64697	0.756339	0.407186	0	NO	0.23804	0.74526	0.3194
rat	ind18	RPL10A	rat	chr9	+	RPG	0.458451	0.973657	0.470855	0.000831432	0	NO	0.29104	1.29269	0.2251
rodent	Clade20	RPL10A	rat	chr16	-	RPG	0.300426	0.560689	0.535816	0.00952172	0	NO	0.08631	0.25744	0.3352
rodent	Clade20	RPL10A	mouse	chr8	+	RPG	0.873757	0	0	2.74504e-05	0	NO	0.09295	0.27726	0.3352
dog	ind88	RPL10A	cow	chr1	+	RT-RP	0.0310278	0.0542373	0.572075	0.198027	ENSBTAG00000027930	NO	0.02119	0.22914	0.0925
dog	ind89	RPL10A	cow	chr3	+	RPG	0.960377	0	0	1.20902e-06	0	NO	0.14585	0.53784	0.2712
dog	ind86	RPL10A	cow	chr12	+	RPG	0.828867	0	0	1.70583e-07	0	NO	0.17779	0.44685	0.3979
dog	ind87	RPL10A	cow	chr2	+	RPG	1.27365	1.58897	0.801559	0.33295	0	NO	0.12313	0.23583	0.5221
dog	ind84	RPL10A	cow	chr18	+	RPG	1.10341	0	0	0.000123749	0	NO	0.18377	0.40832	0.4501
dog	ind85	RPL10A	cow	chr6	+	RPG	1.3313	1.67385	0.795352	0.357986	0	NO	0.08549	0.34254	0.2496
cow	ind82	RPL10A	dog	chr9	-	RPG	0.878399	0	0	2.00993e-05	0	NO	0.03757	0.14493	0.2593
cow	ind80	RPL10A	dog	chr3	-	RPG	0.801934	4.16046	0.192751	0.000142271	0	NO	0.11383	0.28523	0.3991
cow	ind81	RPL10A	dog	chr3	-	RPG	1.1169	0	0	0.0193203	0	NO	0.38133	0.38455	0.9916
hominoid	Clade51	RPL10A	chimp	chr3	-	RPG	0.0422543	0.088937	0.475103	0.0316485	0	NO	0.00363	0.03413	0.1064
hominoid	Clade51	RPL10A	human	chr3	-	RPG	1.57148	2.09	0.751904	0.342132	0	YES	0.02881	0.27065	0.1064
hominoid	Clade50	RPL10A	chimp	chr14	-	RPG	0.291425	0.363446	0.801839	0.230083	0	NO	0.00223	0.01154	0.193
hominoid	Clade50	RPL10A	human	chr14	-	RPG	0.21637	0.333084	0.649597	0.0360889	0	NO	0.06301	0.3264	0.193
rat	ind33	RPL10A	rat	chr19	-	RPG	0.504838	1.00516	0.502249	0.000610204	0	NO	0.05684	0.49239	0.1154
rat	ind31	RPL10A	rat	chr9	-	RT-RP	0.0100485	0.048158	0.208657	0.00838613	ENSRNOG00000031078	NO	0.01497	0.46512	0.0322
mouse	ind37	RPL10A	mouse	chr14	+	RPG	0.908047	0	0	0.00963342	0	NO	0.50448	1.30843	0.3856
mouse	ind36	RPL10A	mouse	chr16	+	RPG	0.155435	0.295032	0.52684	0.00450935	0	NO	0.04943	0.40221	0.1229
mouse	ind35	RPL10A	mouse	chr18	+	RPG	1.13461	2.12592	0.533705	0.0150083	0	NO	0.04483	0.55945	0.0801
rat	ind34	RPL10A	rat	chr19	-	RPG	1.30501	1.65844	0.78689	0.269916	0	NO	0.05315	0.54076	0.0983
mouse	ind39	RPL10A	mouse	chr2	-	RPG	0.077415	0.171127	0.452383	0.00347604	ENSMUSG00000060703	NO	0.00304	0.4493	0.0068
mouse	ind38	RPL10A	mouse	chr5	-	RPG	0.688511	1.2135	0.567377	0.0268345	0	NO	0.10219	0.68771	0.1486
hominoid	Clade48	RPL10A	chimp	chr19	+	RPG	1.03087	4.57992	0.225084	0.00210636	0	NO	0	0	0.4499
hominoid	Clade48	RPL10A	human	chr19	+	RPG	1.05156	0	0	1.25567e-06	0	NO	0.12782	0.28409	0.4499
hominoid	Clade49	RPL10A	chimp	chr16	-	RPG	0.103398	0.25606	0.403805	0.000194823	0	NO	0.00075	0.00565	0.1332
hominoid	Clade49	RPL10A	human	chr16	-	RPG	0.104542	0.276968	0.377451	3.86545e-05	0	NO	0.05246	0.3939	0.1332
hominoid	Clade45	RPL10A	chimp	chr5	+	RPG	0.0952937	0.135299	0.704317	0.206759	0	NO	0.0022	0.01569	0.1403
hominoid	Clade45	RPL10A	human	chr5	-	RPG	0.103314	0.127666	0.80925	0.438487	0	NO	0.04212	0.30019	0.1403
hominoid	Clade46	RPL10A	chimp	chr1	+	RPG	0.0744214	0.177011	0.420432	0.00271462	0	NO	0.00357	0.01672	0.2133
hominoid	Clade46	RPL10A	human	chr1	+	RPG	0.070828	0.178294	0.397254	0.000664121	0	NO	0.06181	0.28978	0.2133
hominoid	Clade47	RPL10A	chimp	chr8	+	RPG	0.0322789	0.0636077	0.507469	0.138128	0	NO	0.00071	0.00825	0.0863
hominoid	Clade47	RPL10A	human	chr8	+	RT-RP	0.0334734	0.0601785	0.556234	0.13821	0	NO	0.02918	0.33799	0.0863
rat	ind28	RPL10A	rat	chrX	-	RPG	0.293622	1.40604	0.20883	4.60537e-06	0	NO	0.46304	0.72573	0.638
rat	ind29	RPL10A	rat	chrX	-	RT-RP	0.0784022	0.177811	0.440929	0.00350101	ENSRNOG00000039192	NO	0.0387	0.59198	0.0654
rat	ind24	RPL10A	rat	chr5	-	RPG	0.179182	0.381717	0.469411	0.000190744	0	NO	0.04198	0.46675	0.0899
rat	ind25	RPL10A	rat	chr2	-	RPG	1.44452	0	0	0.000699469	0	NO	0.05808	0.49824	0.1166
rat	ind26	RPL10A	rat	chr4	-	RPG	0.462876	1.39004	0.332996	1.55004e-05	ENSRNOG00000030547	NO	0.05947	0.47313	0.1257
rat	ind27	RPL10A	rat	chr4	-	RPG	0.0343207	0.097854	0.350734	0.00611686	0	NO	0.0179	0.5049	0.0355
rat	ind21	RPL10A	rat	chr6	-	RPG	1.62224	0	0	0.000122016	ENSRNOG00000027796	NO	0.0348	0.48971	0.0711
rat	ind22	RPL10A	rat	chr6	-	RT-RP	0.0120744	0.041086	0.293882	0.0517094	ENSRNOG00000038735	NO	0.0088	0.48993	0.018
rat	ind23	RPL10A	rat	chr10	-	RPG	0.0468099	0.10872	0.430553	0.00879669	0	NO	0.02411	0.49801	0.0484
monkey	ind5	RPL10A	monkey	chr13	+	RT-RP	0.0225298	0.0868097	0.259531	0.00252332	ENSMMUG00000014862	NO	0.01856	0.38714	0.0479
monkey	ind7	RPL10A	monkey	chr1	+	RPG	0.0672662	0.174642	0.385165	0.00115469	0	NO	0.05705	0.3804	0.15
opossum	ind100	RPL10A	opossum	chr3	+	RPG	1.04969	1.64319	0.638812	0.122308	0	NO	0.22088	2.19746	0.1005
opossum	ind101	RPL10A	opossum	chr5	-	RPG	0.0417895	0.0400492	1.04345	0.994782	ENSMODG00000000002	NO	0.04458	1.28513	0.0347
laurasiatheria	Clade73	RPL10A	dog	chr5	-	RPG	0.798418	1.01109	0.78966	0.431463	0	NO	0.20964	0.42399	0.4944
laurasiatheria	Clade73	RPL10A	cow	chr20	+	RPG	0.83221	2.57795	0.322818	0.000731299	0	NO	0.02169	0.04387	0.4944
cow	ind59	RPL10A	dog	chr4	+	RPG	0.0808709	0.205905	0.392759	0.00424484	ENSCAFG00000004199	NO	0.12539	0.24916	0.5032
cow	ind58	RPL10A	dog	chr2	+	RPG	0.151109	0.221171	0.683221	0.0879739	0	NO	0.03732	0.19908	0.1875
cow	ind53	RPL10A	dog	chr10	+	RPG	0.166564	0.232165	0.717441	0.122291	0	NO	0.00907	0.19621	0.0462
cow	ind52	RPL10A	dog	chr16	+	RPG	0.876275	2.12028	0.413282	0.000398657	0	NO	0.21757	0.27116	0.8024
cow	ind55	RPL10A	dog	chr29	+	RPG	0.213919	0.604333	0.353975	1.94144e-07	ENSCAFG00000017363	NO	0.13414	0.33825	0.3966
cow	ind54	RPL10A	dog	chr10	+	RPG	1.60747	3.30213	0.486797	0.0755599	0	NO	0.12007	0.2298	0.5225
cow	ind57	RPL10A	dog	chr2	+	RPG	0.17453	0.497356	0.350916	1.21951e-07	0	NO	0.11687	0.25846	0.4522
cow	ind56	RPL10A	dog	chr28	+	RPG	0.338528	0.822014	0.411827	2.01797e-05	0	NO	0.09227	0.28018	0.3293
dog	ind35	RPL38	cow	chr20	+	RPG	0.119934	0.48773	0.245902	0.000295846	ENSBTAG00000016963	NO	0.11939	0.3837	0.3111
cow	ind34	RPL38	dog	chr11	-	RPG	NULL	NULL	NULL	NULL	NULL	NO	0.04962	0.81728	0.0607
dog	ind39	RPL38	cow	chr1	-	RPG	0.0259696	0.113963	0.227878	0.03276	0	NO	0.02347	0.4178	0.0562
mouse	ind24	RPL38	mouse	chr6	-	RT-RP	0.00635278	0	0	0	0	NO	0.00744	0.19463	0.0382
mouse	ind25	RPL38	mouse	chr6	-	RT-RP	0	0	0	0	0	NO	0.00744	0.19463	0.0382
mouse	ind26	RPL38	mouse	chr12	-	RPG	0.117036	0.414352	0.282454	0.00108368	0	NO	0.09854	0.25977	0.3793
mouse	ind20	RPL38	mouse	chr1	+	RPG	0.0908284	0.310328	0.292685	0.00182621	0	NO	0.05023	0.16805	0.2989
mouse	ind21	RPL38	mouse	chrX	+	RT-RP	0.0929252	0.281881	0.329661	0.00977181	0	NO	0.09965	0.19707	0.5057
mouse	ind22	RPL38	mouse	chrX	+	RT-RP	0.0388079	0.135632	0.286128	0.0491455	0	NO	0.02345	0.22	0.1066
mouse	ind23	RPL38	mouse	chr18	-	RPG	0.0936944	0.368856	0.254013	0.000883434	0	NO	0.03356	0.27443	0.1223
rat	ind5	RPL38	rat	chr14	+	RT-RP	0	0	0	0	ENSRNOG00000033686	NO	1e-05	0.05554	0.0001
rat	ind4	RPL38	rat	chr18	+	RT-RP	0.0187015	0.0891717	0.209725	0.0479377	ENSRNOG00000033808	NO	0.02328	0.09546	0.2439
rat	ind7	RPL38	rat	chr4	+	RPG	0.0548621	0.182358	0.300848	0.0161572	0	NO	0.03093	0.12236	0.2527
rat	ind6	RPL38	rat	chr12	+	RPG	0.145819	0.160374	0.909245	0.811097	0	NO	0.03865	0.07737	0.4996
monkey	ind3	RPL38	monkey	chr20	-	RT-RP	0.0150642	0.025493	0.590916	0.704937	ENSMMUG00000029087	NO	0.00914	0.31502	0.029
monkey	ind2	RPL38	monkey	chr7	+	RT-RP	0.0150334	0	0	0	ENSMMUG00000012283	NO	0.00922	0.30831	0.0299
rat	ind9	RPL38	rat	chr7	+	RT-RP	0.0574011	0.0900655	0.637327	0.473388	ENSRNOG00000030924	NO	0.06534	0.01751	3.7306
rat	ind8	RPL38	rat	chrX	+	RT-RP	0.0188036	0.111031	0.169355	0.0173421	ENSRNOG00000033484	NO	0.02327	0.07495	0.3104
opossum	ind40	RPL38	opossum	chr3	-	RT-RP	0.0657729	0.022458	2.92871	0.424717	ENSMODG00000024626	NO	0.06817	0.79974	0.0852
rat	ind15	RPL38	rat	chr13	-	RT-RP	0.156418	0.150394	1.04006	0.999763	0	NO	0.04962	0.02641	1.8788
rat	ind14	RPL38	rat	chr2	-	RT-RP	0	0	0	0	ENSRNOG00000030747	NO	1e-05	0.05512	0.0001
rat	ind17	RPL38	rat	chr3	-	RT-RP	0.0391689	0	0	0	ENSRNOG00000031434	NO	0.03205	0.03884	0.8251
rat	ind16	RPL38	rat	chr4	-	RT-RP	0.00624111	0	0	0	ENSRNOG00000032847	NO	0.0075	0.05494	0.1365
rat	ind11	RPL38	rat	chr8	+	RT-RP	0	0	0	0	ENSRNOG00000029377	NO	1e-05	0.05554	0.0001
rat	ind10	RPL38	rat	chr3	+	RT-RP	0	0	0	0	ENSRNOG00000031332	NO	1e-05	0.05554	0.0001
rat	ind13	RPL38	rat	chr16	-	RT-RP	0	0	0	0	ENSRNOG00000031798	NO	1e-05	0.05512	0.0001
rat	ind12	RPL38	rat	chr15	+	RPG	0.199294	0.396614	0.502488	0.0401736	ENSRNOG00000009814	NO	0.08902	0.22371	0.3979
dog	ind38	RPL38	cow	chr5	-	RT-RP	0.125031	0.222407	0.562172	0.147896	ENSBTAG00000030185	NO	0.1311	0.36067	0.3635
mouse	ind19	RPL38	mouse	chr4	+	RT-RP	0.00952834	0.0533204	0.1787	0.0392547	0	NO	0.01598	0.2218	0.0721
rat	ind18	RPL38	rat	chr3	-	RPG	0.0962719	0.1798	0.535439	0.174696	0	NO	0.05449	0.15041	0.3623
cow	ind33	RPL38	dog	chr12	-	RPG	-1	-1	-1	-1	0	NO	0.03767	0.44509	0.0846
hominoid	Clade28	RPL38	chimp	chr4	+	RPG	0.0675079	0.197358	0.342059	0.031679	0	NO	0.00249	0.01202	0.2068
hominoid	Clade28	RPL38	human	chr4	-	RPG	0.0675079	0.197358	0.342059	0.031679	0	NO	0.06203	0.29989	0.2068
hominoid	Clade29	RPL38	chimp	chr3	-	RPG	0.105566	0.526831	0.200379	1.6319e-05	0	NO	0	0	0.2128
hominoid	Clade29	RPL38	human	chr3	-	RPG	0.105566	0.526831	0.200379	1.6319e-05	0	NO	0.12869	0.60471	0.2128
cow	ind31	RPL38	dog	chr32	+	RPG	-1	-1	-1	-1	0	NO	0.00808	0.87179	0.0093
cow	ind32	RPL38	dog	chr10	-	RPG	-1	-1	-1	-1	0	NO	0.09417	1.22959	0.0766
hominoid	Clade27	RPL38	chimp	chr2a	+	RPG	0.0339388	0.138908	0.244326	0.0407816	0	NO	0	0	0.0795
hominoid	Clade27	RPL38	human	chr2	+	RPG	0.0343008	0.143732	0.238644	0.0398011	0	NO	0.0316	0.3974	0.0795
dog	ind37	RPL38	cow	chr18	-	RT-RP	0.122935	0.333796	0.368294	0.0113485	0	NO	0.13105	0.32871	0.3987
dog	ind36	RPL38	cow	chr6	+	RPG	0.159769	0.577726	0.276547	0.000304989	0	NO	0.0659	0.4941	0.1334
cow	ind60	RPL18A	dog	chr30	-	RPG	0.619729	2.07182	0.299124	1.64148e-06	0	NO	0.12377	0.77807	0.1591
cow	ind61	RPL18A	dog	chr30	-	RPG	0.240538	0.464414	0.517939	0.0737146	0	NO	0.15231	1.24664	0.1222
cow	ind62	RPL18A	dog	chr13	-	RPG	0.244027	0.558733	0.436751	0.00670746	0	NO	0.17634	0.857	0.2058
cow	ind63	RPL18A	dog	chr27	-	RPG	0.980557	0	0	0.00106416	0	NO	0.21933	1.23969	0.1769
cow	ind59	RPL18A	dog	chr24	-	RPG	0.361634	0.444274	0.813989	0.6088	0	NO	0.28502	1.35187	0.2108
cow	ind64	RPL18A	dog	chr25	-	RPG	0.921095	2.67619	0.344182	0.0230441	0	NO	0.19826	1.35998	0.1458
cow	ind66	RPL18A	dog	chr19	-	RPG	0.298058	0.740706	0.402398	3.01653e-05	0	NO	0.16093	1.18437	0.1359
dog	ind68	RPL18A	cow	chr28	+	RPG	0.517304	1.28467	0.402675	5.03852e-05	0	NO	0.18759	1.43166	0.131
dog	ind69	RPL18A	cow	chr2	+	RPG	0.237987	0.431143	0.551992	0.251451	0	NO	0.43085	0.95471	0.4513
cow	ind54	RPL18A	dog	chr6	+	RPG	0.10764	0.465302	0.231333	0.0206897	0	NO	0.16552	0.97651	0.1695
opossum	ind75	RPL18A	opossum	chr2	+	RPG	0.287626	0.459728	0.625643	0.0947306	0	NO	0.21863	1.70983	0.1279
human	ind80	RPL18A	human	chr12	+	RT-RP	0.00250868	0	0	0	ENSG00000198431	YES	0.0034	0.9966	0.0034
mouse	ind42	RPL18A	mouse	chr7	+	RPG	0.20744	0.304664	0.680883	0.0899581	0	NO	0.08979	0.19175	0.4683
mouse	ind48	RPL18A	mouse	chr12	-	RPG	0.125516	0.246349	0.509507	0.0131304	0	NO	0.11355	0.16641	0.6823
mouse	ind49	RPL18A	mouse	chr7	-	RPG	0.155136	0.287082	0.540388	0.0102218	0	NO	0.09573	0.21769	0.4397
rat	ind28	RPL18A	rat	chr1	+	RT-RP	0.0396131	0.0792683	0.499734	0.0879917	ENSRNOG00000042547	NO	0.03618	0.24116	0.15
rat	ind29	RPL18A	rat	chr1	+	RPG	0.258079	0.489931	0.526767	0.0296638	0	NO	0.10965	0.18915	0.5797
mouse	ind50	RPL18A	mouse	chr11	-	RPG	0.197095	0.401775	0.490561	0.0058025	0	NO	0.08268	0.06568	1.2589
rat	ind24	RPL18A	rat	chr6	+	RPG	0.357734	0.696663	0.513497	0.0315236	0	NO	0.19304	0.44688	0.432
mouse	ind43	RPL18A	mouse	chr15	+	RPG	0.487403	1.1443	0.425938	0.103043	0	NO	0.22238	0.30036	0.7404
rat	ind26	RPL18A	rat	chr6	+	RPG	0.279734	0.49359	0.566733	0.00768871	0	NO	0.175	0.33142	0.528
mouse	ind41	RPL18A	mouse	chr7	+	RT-RP	0.0596601	0.141663	0.421141	0.0108877	ENSMUSG00000066620	NO	0.05034	0.06046	0.8327
rat	ind31	RPL18A	rat	chr9	+	RPG	0.29365	0.542932	0.540859	0.0180001	0	NO	0.07865	0.33925	0.2318
mouse	ind39	RPL18A	mouse	chr1	+	RPG	0.0101099	0.0405472	0.249337	0.0710329	0	NO	0.00707	0.05184	0.1364
mouse	ind44	RPL18A	mouse	chr17	-	RPG	0.0845386	0.149836	0.564209	0.0736288	0	NO	0.05195	0.09611	0.5405
cow	ind65	RPL18A	dog	chr15	-	RPG	0.275445	0.630233	0.437053	4.32419e-05	0	NO	0.22665	2.38525	0.095
primate	Clade13	RPL18A	human	chr19	+	RPG	0.177575	0.347379	0.511186	0.00357183	0	NO	0	0	0.1731
primate	Clade13	RPL18A	monkey	chr19	+	RPG	0.111129	0.233927	0.475061	0.00610389	ENSMMUG00000020619	NO	0.05941	0.34319	0.1731
primate	Clade13	RPL18A	chimp	chr19	+	RPG	0.200895	0.39614	0.50713	0.00373508	0	NO	0.09163	0.52935	0.1731
cow	ind58	RPL18A	dog	chr20	-	RT-RP	0.00502573	0.0157017	0.320076	0.368546	0	NO	8e-05	0.80846	0.0001
primate	Clade10	RPL18A	human	chrX	+	RT-RP	0.0413017	0.143889	0.287037	0.000536863	0	NO	0.00422	0.03693	0.1143
primate	Clade10	RPL18A	monkey	chrX	+	RPG	0.0991386	0.25803	0.384213	0.000266511	0	NO	0.03417	0.29888	0.1143
primate	Clade10	RPL18A	chimp	chrX	+	RT-RP	0.0284137	0.164089	0.173161	1.22209e-05	0	NO	0.066	0.5772	0.1143
primate	Clade17	RPL18A	human	chr15	-	RPG	0.220382	0.421643	0.522673	0.0181003	0	NO	0.00271	0.01113	0.2437
primate	Clade17	RPL18A	monkey	chr7	-	RPG	0.309489	0.457631	0.676284	0.107013	0	NO	0.13039	0.53494	0.2437
primate	Clade17	RPL18A	chimp	chr15	-	RPG	0.225466	0.424191	0.53152	0.0190854	0	NO	0.21513	0.8826	0.2437
primate	Clade16	RPL18A	human	chrX	-	RPG	0.0907068	0.197866	0.458425	0.0103414	0	NO	0.00529	0.03906	0.1355
primate	Clade16	RPL18A	monkey	chrX	-	RPG	0.124265	0.243878	0.509539	0.0152133	0	NO	0.07114	0.525	0.1355
primate	Clade16	RPL18A	chimp	chrX	-	RPG	0.0951669	0.179128	0.531279	0.052269	0	NO	0.09345	0.68968	0.1355
primate	Clade7	RPL18A	human	chr1	+	RPG	0.0648238	0.175712	0.36892	0.00130689	0	NO	0.00171	0.01404	0.1217
primate	Clade7	RPL18A	monkey	chr1	+	RPG	0.318564	0.477163	0.667622	0.0512319	0	NO	0.03756	0.30861	0.1217
primate	Clade7	RPL18A	chimp	chr1	+	RPG	0.0916825	0.169952	0.53946	0.0501573	0	NO	0.0724	0.59487	0.1217
rodent	Clade37	RPL18A	rat	chr19	-	RPG	-1	-1	-1	-1	0	NO	0.13607	0.20374	0.6679
rodent	Clade37	RPL18A	mouse	chr8	+	RPG	0.225725	0.534382	0.422404	0.00912188	0	NO	0.16703	0.2501	0.6679
primate	Clade18	RPL18A	human	chr14	-	RPG	0.0545969	0.224125	0.2436	3.33082e-05	0	NO	0.00643	0.07278	0.0883
primate	Clade18	RPL18A	monkey	chr7	-	RPG	0.240377	0.485526	0.495085	0.0790554	0	NO	0.00924	0.1046	0.0883
primate	Clade18	RPL18A	chimp	chr14	-	RPG	0.0783755	0.233812	0.335208	0.000676411	0	NO	0.06991	0.79167	0.0883
rodent	Clade30	RPL18A	rat	chrX	+	RPG	0.228198	0.443657	0.514356	0.00164021	0	NO	0.18178	0.25113	0.7238
rodent	Clade30	RPL18A	mouse	chrX	+	RPG	0.166413	0.265546	0.626681	0.273406	0	NO	0.07026	0.09706	0.7238
mouse	ind47	RPL18A	mouse	chr12	-	RPG	0.0101264	0.0917914	0.11032	6.55021e-05	0	NO	0.00715	0.08018	0.0891
chimp	ind53	RPL18A	chimp	chr13	-	RPG	1.0031	0	0	0.00170803	0	NO	0.17441	0.52076	0.3349
cow	ind57	RPL18A	dog	chr27	+	RPG	0.263344	0.344102	0.765307	0.204482	0	NO	0.05449	0.6693	0.0814
laurasiatheria	Clade55	RPL18A	dog	chr5	+	RPG	0.28398	1.0907	0.260364	2.08043e-07	0	NO	0.13483	0.60663	0.2223
laurasiatheria	Clade55	RPL18A	cow	chr18	-	RPG	0.229671	0.513733	0.447063	0.0614147	0	NO	0.12837	0.57758	0.2223
cow	ind56	RPL18A	dog	chr4	+	RPG	0.823948	1.69497	0.486115	0.034498	0	NO	0.22426	1.029	0.2179
hominoid	Clade52	RPL18A	chimp	chr2a	-	RT-RP	0.0107022	0.0800245	0.133737	0.000591453	ENSPTRG00000023480	NO	0.00049	0.03427	0.0142
hominoid	Clade52	RPL18A	human	chr2	-	RT-RP	0.0126145	0.0651056	0.193754	0.00419286	0	NO	0.01255	0.88195	0.0142
hominoid	Clade51	RPL18A	chimp	chr9	+	RT-RP	0.0242925	0.108805	0.223266	0.000860641	ENSPTRG00000034403	NO	0.00379	0.091	0.0416
hominoid	Clade51	RPL18A	human	chr9	+	RPG	0.020441	0.12713	0.160788	2.5976e-05	0	NO	0.02913	0.69999	0.0416
opossum	ind77	RPL18A	opossum	chr1	+	RPG	0.276593	0.706422	0.391541	3.63844e-06	0	NO	0.16704	17.1865	0.0097
opossum	ind76	RPL18A	opossum	chr1	+	RPG	0.281993	0.807345	0.349284	5.03506e-06	0	NO	0.24615	1.90007	0.1295
mouse	ind40	RPL18A	mouse	chr1	+	RT-RP	0.00499973	0	0	0	0	YES	0.00708	0.05204	0.136
opossum	ind74	RPL18A	opossum	chr5	+	RPG	1.17529	0	0	0.0332097	0	NO	0.18621	16.0091	0.0116
dog	ind73	RPL18A	cow	chr7	-	RPG	0.546861	1.2065	0.453262	0.000234944	0	NO	0.07737	0.97682	0.0792
dog	ind72	RPL18A	cow	chr10	-	RT-RP	0.0235204	0.0423884	0.554878	0.324281	ENSBTAG00000009783	NO	0.02129	0.80546	0.0264
dog	ind71	RPL18A	cow	chr20	-	RPG	0.0541821	0.119999	0.451521	0.0377114	0	NO	0.04594	0.71284	0.0644
dog	ind70	RPL18A	cow	chr2	+	RPG	0.0815281	0.135686	0.600857	0.107119	0	NO	0.03971	0.90859	0.0437
opossum	ind79	RPL18A	opossum	chr1	-	RPG	0.0841618	0.0897907	0.937311	0.759659	0	NO	0.10326	4.25779	0.0243
opossum	ind78	RPL18A	opossum	chr3	+	RPG	0.22443	0.384289	0.584014	0.0155156	ENSMODG00000000476	NO	0.1111	2.88164	0.0386
monkey	ind15	RPL18A	monkey	chr10	-	RPG	0.304797	0.801721	0.380178	7.8193e-05	0	NO	0.195	1.21717	0.1602
monkey	ind14	RPL18A	monkey	chr19	+	RPG	0.0585568	0.174278	0.335997	0.000584149	ENSMMUG00000000218	NO	0.04216	0.7538	0.0559
primate	Clade9	RPL18A	human	chrX	+	RPG	0.22623	0.525322	0.43065	8.07708e-05	ENSG00000189108	NO	0.00161	0.00727	0.2218
primate	Clade9	RPL18A	monkey	chrX	+	RPG	0.244702	0.518984	0.471501	0.000913273	ENSMMUG00000006683	NO	0.03177	0.14326	0.2218
primate	Clade9	RPL18A	chimp	chrX	+	RPG	0.244628	0.573279	0.426718	7.61492e-05	ENSPTRG00000022140	NO	0.18299	0.82502	0.2218
primate	Clade8	RPL18A	human	chr1	+	RT-RP	0.0899045	0.196097	0.458468	0.0100512	0	NO	0.00373	0.02714	0.1374
primate	Clade8	RPL18A	monkey	chr1	+	RPG	0.112046	0.183995	0.608962	0.110475	ENSMMUG00000001988	NO	0.0229	0.16665	0.1374
primate	Clade8	RPL18A	chimp	chr1	+	RT-RP	0.0903491	0.235522	0.383612	0.000942698	ENSPTRG00000033738	NO	0.08457	0.61541	0.1374
monkey	ind11	RPL18A	monkey	chr7	+	RT-RP	0.0311514	0.0840775	0.370508	0.0364711	ENSMMUG00000006283	NO	0.02933	0.88364	0.0332
rat	ind36	RPL18A	rat	chr1	-	RPG	0.283385	0.346483	0.817891	0.383134	0	NO	0.14361	0.30272	0.4744
rat	ind35	RPL18A	rat	chr2	-	RPG	0.213409	0.322479	0.661776	0.0490011	0	NO	0.10926	0.20573	0.5311
monkey	ind12	RPL18A	monkey	chr3	+	RPG	0.226568	0.721497	0.314025	0.00710947	0	NO	0.2952	1.17716	0.2508
primate	Clade3	RPL18A	human	chr17	+	RPG	0.587206	1.64345	0.357301	3.5658e-05	0	NO	0.00117	0.00872	0.1345
primate	Clade3	RPL18A	monkey	chr16	+	RPG	0.578055	1.47828	0.391033	4.17834e-05	0	NO	0.01104	0.08211	0.1345
primate	Clade3	RPL18A	chimp	chr17	-	RPG	0.732358	1.56917	0.466718	0.00245733	0	NO	0.11411	0.84836	0.1345
primate	Clade2	RPL18A	human	chr17	+	RPG	0.588594	3.12658	0.188255	0.00373274	0	NO	0	0	0.2583
primate	Clade2	RPL18A	monkey	chr16	+	RPG	0.930357	0	0	0.00112681	0	NO	0.12693	0.49136	0.2583
primate	Clade2	RPL18A	chimp	chr17	-	RPG	0.802178	1.28365	0.624919	0.262892	0	NO	0.16798	0.65027	0.2583
mouse	ind38	RPL18A	mouse	chr10	+	RPG	0.3339	0.436939	0.764179	0.235375	0	NO	0.09485	0.18393	0.5157
monkey	ind19	RPL18A	monkey	chr3	-	RPG	0.420871	0.794722	0.529582	0.247597	0	NO	0.31209	1.72163	0.1813
primate	Clade6	RPL18A	human	chr3	-	RPG	0.0852889	0.239198	0.356561	0.000377726	0	YES	0.00467	0.03499	0.1334
primate	Clade6	RPL18A	monkey	chr2	+	RPG	0.218483	0.431216	0.506668	0.00211459	0	NO	0.04021	0.30147	0.1334
primate	Clade6	RPL18A	chimp	chr3	-	RPG	0.0947004	0.226929	0.417313	0.00582084	0	NO	0.07493	0.56179	0.1334
primate	Clade5	RPL18A	human	chr3	-	RPG	0.323898	0.419365	0.772353	0.173085	ENSG00000160746	NO	0.0209	0.08294	0.252
primate	Clade5	RPL18A	monkey	chr2	+	RPG	0.134576	0.31831	0.422784	0.000553932	ENSMMUG00000001029	NO	0.06739	0.26744	0.252
primate	Clade5	RPL18A	chimp	chr3	-	RPG	0.241206	0.363159	0.664188	0.0584994	ENSPTRG00000014811	NO	0.12484	0.49542	0.252
primate	Clade4	RPL18A	human	chr3	+	RPG	0.105744	0.175777	0.601577	0.182116	0	NO	0.0215	0.1092	0.1969
primate	Clade4	RPL18A	monkey	chr2	+	RPG	0.144556	0.171618	0.842309	0.456314	0	NO	0.04717	0.23952	0.1969
primate	Clade4	RPL18A	chimp	chr3	+	RPG	0.095596	0.146084	0.654392	0.430039	0	NO	0.08438	0.42846	0.1969
rat	ind33	RPL18A	rat	chr6	-	RPG	0.166068	0.218797	0.759006	0.22083	ENSRNOG00000008927	NO	0.09112	0.20313	0.4486
rat	ind32	RPL18A	rat	chr15	+	RPG	0.224042	0.414594	0.540389	0.0362918	0	NO	0.17808	0.39191	0.4544
rodent	Clade22	RPL18A	rat	chr18	+	RPG	-1	-1	-1	-1	0	NO	0.21015	0.6559	0.3204
rodent	Clade22	RPL18A	mouse	chr18	+	RPG	0.451077	1.27625	0.35344	0.000132319	0	NO	0.16365	0.51077	0.3204
rodent	Clade23	RPL18A	rat	chr16	+	RPG	0.326644	0.615093	0.531048	0.00101639	0	NO	0.22118	0.39515	0.5597
rodent	Clade23	RPL18A	mouse	chr8	-	RPG	0.433473	0.763004	0.568114	0.00868971	0	NO	0.0872	0.15579	0.5597
primate	Clade20	RPL18A	human	chr7	+	RPG	0.355594	0.468869	0.758407	0.178937	ENSG00000002746	NO	0.02962	0.15881	0.1865
primate	Clade20	RPL18A	monkey	chr3	-	RPG	0.210237	0.359659	0.584545	0.0481534	0	NO	0.04966	0.26633	0.1865
primate	Clade20	RPL18A	chimp	chr7	-	RPG	0.285346	0.399546	0.714176	0.128411	ENSPTRG00000019123	NO	0.15014	0.80512	0.1865
primate	Clade21	RPL18A	human	chr8	-	RPG	1.11412	2.5675	0.433931	0.0670143	0	NO	0	0	0.2246
primate	Clade21	RPL18A	monkey	chr8	-	RPG	1.0766	0	0	0.0238506	0	NO	0.06601	0.29382	0.2246
primate	Clade21	RPL18A	chimp	chr8	-	RPG	0.933412	0	0	0.000332949	0	NO	0.17152	0.7635	0.2246
rodent	Clade27	RPL18A	rat	chr2	+	RPG	0.326791	0.812509	0.4022	0.000621049	0	NO	0.15052	0.30126	0.4996
rodent	Clade27	RPL18A	mouse	chr3	+	RPG	0.295715	0.810199	0.36499	0.000188093	0	NO	0.13674	0.27368	0.4996
rodent	Clade25	RPL18A	rat	chr6	+	RPG	0.234076	0.490126	0.477583	0.0481302	0	NO	0.15568	0.30418	0.5118
rodent	Clade25	RPL18A	mouse	chr12	+	RPG	0.319042	0.630428	0.506072	0.00995919	0	NO	0.18925	0.36977	0.5118
rodent	Clade34	RPL18A	rat	chr12	-	RPG	0.174316	0.358968	0.485602	0.00255231	ENSRNOG00000000947	NO	0.15387	0.40535	0.3796
rodent	Clade34	RPL18A	mouse	chr5	+	RPG	0.302129	0.680533	0.443959	6.93536e-05	0	NO	0.02469	0.06503	0.3796
mouse	Clade45	RPL18A	mouse	chr6	-	RPG	0.840366	0	0	4.13083e-09	0	NO	0.02649	0.05282	0.5016
mouse	Clade45	RPL18A	mouse	chr6	-	RPG	0.995195	0	0	0.0148198	0	NO	0.09643	0.19226	0.5016
mouse	ind46	RPL18A	mouse	chr12	-	RT-RP	0.0442481	0.0767557	0.576479	0.233967	ENSMUSG00000091732	NO	0.0423	0.05088	0.8313
mouse	ind48	RPS18	mouse	chr10	+	RPG	0.269721	0.416209	0.648043	0.0839473	0	NO	0.15145	0.11125	1.3613
mouse	ind49	RPS18	mouse	chr13	+	RT-RP	0.0029424	0.0179961	0.163502	0.14422	0	NO	0.00393	0.09904	0.0397
rat	ind42	RPS18	rat	chr7	-	RPG	0.164131	0.355273	0.461985	0.00497354	ENSRNOG00000039004	NO	0.15681	0.20582	0.7618
rat	ind43	RPS18	rat	chr9	-	RPG	0.0347029	0.0863132	0.402058	0.0857176	ENSRNOG00000030312	NO	0.04265	0.2012	0.212
mouse	ind46	RPS18	mouse	chr16	+	RT-RP	0.0631061	0.0706123	0.893699	0.652067	0	NO	0.06304	0.12462	0.5059
mouse	ind47	RPS18	mouse	chr6	+	RPG	0.0360155	0.0474486	0.759042	0.566708	0	NO	0.02406	0.12245	0.1965
rat	ind44	RPS18	rat	chr15	-	RPG	0.261317	0.520253	0.502289	0.0202203	0	NO	0.11841	0.22738	0.5208
mouse	ind45	RPS18	mouse	chr17	+	RPG	0.231516	0.318695	0.72645	0.17365	0	NO	0.1418	0.1387	1.0223
primate	Clade11	RPS18	human	chr19	+	RPG	0.112113	0.125144	0.895869	0.693241	0	NO	0.00769	0.01782	0.4318
primate	Clade11	RPS18	monkey	chr19	+	RPG	0.034254	0.167671	0.204293	0.00716295	0	NO	0.05399	0.12503	0.4318
primate	Clade11	RPS18	chimp	chr19	+	RPG	0.104442	0.13773	0.758312	0.423222	0	NO	0.06293	0.14574	0.4318
primate	Clade17	RPS18	human	chr1	+	RPG	0.186977	0.162903	1.14778	0.760411	0	NO	0.01363	0.021	0.649
primate	Clade17	RPS18	monkey	chr1	-	RPG	0.16694	0.166422	1.00311	0.999962	0	NO	0.13425	0.20685	0.649
primate	Clade17	RPS18	chimp	chr1	+	RPG	0.177495	0.128432	1.38201	0.34588	0	NO	0.11705	0.18035	0.649
eutheria	Clade16	RPS18	human	chr6	-	RPG	0.249322	0.501091	0.497558	0.0162919	0	NO	0	0	0.557
eutheria	Clade16	RPS18	cow	chr9	-	RPG	0.24123	0.564218	0.427547	0.0157751	0	NO	0.496	0.89051	0.557
eutheria	Clade16	RPS18	dog	chr12	-	RPG	0.3648	1.25778	0.290035	7.83508e-06	0	NO	0.28026	0.50317	0.557
eutheria	Clade16	RPS18	monkey	chr4	-	RPG	0.122286	0.51138	0.23913	0.00100153	0	NO	0.03059	0.05492	0.557
eutheria	Clade16	RPS18	chimp	chr6	-	RPG	0.262231	0.53703	0.488298	0.011368	0	NO	0.17031	0.30577	0.557
primate	Clade19	RPS18	human	chr8	-	RPG	0.262519	0.590445	0.444611	0.000183517	0	NO	0	0	0.3952
primate	Clade19	RPS18	monkey	chr8	-	RPG	0.229895	0.304391	0.755263	0.452148	0	NO	0.08947	0.22638	0.3952
primate	Clade19	RPS18	chimp	chr8	-	RPG	0.259808	0.591393	0.439316	0.000288437	0	NO	0.1223	0.30944	0.3952
cow	ind77	RPS18	dog	chrX	-	RPG	0.172316	0.331488	0.519825	0.022378	0	NO	0.089	0.29001	0.3069
cow	ind76	RPS18	dog	chr1	-	RPG	0.151433	0.420029	0.36053	0.00648398	ENSCAFG00000000828	NO	0.18385	0.63233	0.2908
cow	ind75	RPS18	dog	chr22	-	RPG	0.322128	1.03431	0.311443	1.89938e-05	0	NO	0.18473	0.52917	0.3491
cow	ind74	RPS18	dog	chr29	-	RPG	0.0549883	0.11341	0.484863	0.0699746	0	NO	0.05475	0.34021	0.1609
cow	ind73	RPS18	dog	chr11	+	RPG	0.204371	0.474085	0.431085	0.00183911	ENSCAFG00000000582	NO	0.16232	0.56056	0.2896
cow	ind72	RPS18	dog	chr37	+	RPG	0.133719	0.256547	0.521225	0.0179398	ENSCAFG00000012790	NO	0.0692	0.4179	0.1656
cow	ind71	RPS18	dog	chr18	+	RPG	0.291717	0.655983	0.444703	0.0202898	0	NO	0.30203	0.40975	0.7371
cow	ind79	RPS18	dog	chr33	-	RPG	0.143375	0.338255	0.423865	0.0286028	0	NO	0.13671	0.4434	0.3083
cow	ind78	RPS18	dog	chr26	-	RPG	0.218549	0.641002	0.340949	3.89725e-06	ENSCAFG00000011867	NO	0.12766	0.61465	0.2077
primate	Clade3	RPS18	human	chr20	+	RPG	0.0988524	0.269249	0.367141	0.000498579	0	NO	0.00197	0.00575	0.3426
primate	Clade3	RPS18	monkey	chr10	+	RPG	0.132665	0.189101	0.701557	0.369075	0	NO	0.04938	0.14411	0.3426
primate	Clade3	RPS18	chimp	chr20	+	RPG	0.0988809	0.282858	0.349578	0.000289905	0	NO	0.09514	0.27767	0.3426
primate	Clade2	RPS18	human	chr5	+	RPG	0.0842289	0.129858	0.648622	0.169831	0	NO	0.00557	0.01778	0.3133
primate	Clade2	RPS18	monkey	chr6	+	RPG	0.0844703	0.183709	0.459805	0.0759339	0	NO	0.06808	0.21733	0.3133
primate	Clade2	RPS18	chimp	chr5	-	RPG	0.0810832	0.140758	0.576045	0.116102	0	NO	0.07165	0.22872	0.3133
primate	Clade7	RPS18	human	chr14	+	RPG	0.0574963	0.038452	1.49527	0.616263	0	NO	0	0	0.3764
primate	Clade7	RPS18	monkey	chr7	+	RPG	0.0467276	0.106556	0.438525	0.0794684	0	NO	0.05432	0.14432	0.3764
primate	Clade7	RPS18	chimp	chr14	+	RPG	0.0575421	0.0482581	1.19238	0.999233	0	NO	0.05701	0.15146	0.3764
primate	Clade5	RPS18	human	chr6	+	RPG	0.120437	0.237198	0.507751	0.0354635	0	NO	0.00959	0.02076	0.4619
primate	Clade5	RPS18	monkey	chr4	+	RT-RP	0.156044	0.174825	0.892577	0.644439	0	NO	0.05495	0.11895	0.4619
primate	Clade5	RPS18	chimp	chr6	+	RPG	0.119918	0.232104	0.516657	0.0364096	0	NO	0.1006	0.21779	0.4619
primate	Clade4	RPS18	human	chr3	+	RPG	0.18572	0.306547	0.605847	0.057995	0	NO	0	0	0.5803
primate	Clade4	RPS18	monkey	chr2	+	RPG	0.245952	0.354776	0.693258	0.272441	0	NO	0.13319	0.22952	0.5803
primate	Clade4	RPS18	chimp	chr3	+	RPG	0.197357	0.335908	0.587533	0.0329805	0	NO	0.15291	0.2635	0.5803
mouse	ind60	RPS18	mouse	chr8	-	RPG	0.207873	0.45267	0.459216	0.00228344	0	NO	0.10177	0.20209	0.5036
mouse	ind61	RPS18	mouse	chr8	-	RPG	0.00295899	0.0090325	0.327593	0.603867	0	YES	0.00389	0.07538	0.0516
chimp	ind66	RPS18	chimp	chrX	+	RT-RP	0	0	0	0	0	NO	2e-05	0.23181	0.0001
chimp	ind69	RPS18	chimp	chr7	-	RPG	0.0690177	0.168392	0.409862	0.00766132	0	NO	0.07232	0.27538	0.2626
rodent	Clade32	RPS18	rat	chr8	+	RPG	0.261654	0.710573	0.368229	3.88373e-06	0	NO	0.09353	0.0948	0.9866
rodent	Clade32	RPS18	mouse	chr9	+	RPG	0.21019	0.424951	0.494622	0.00730459	0	NO	0.0198	0.02007	0.9866
monkey	ind15	RPS18	monkey	chr2	-	RPG	0.0469312	0.0992593	0.472814	0.185903	0	NO	0.04817	0.59543	0.0809
monkey	ind14	RPS18	monkey	chr5	-	RT-RP	0.0107536	0.0172385	0.623812	0.71373	ENSMMUG00000014648	NO	0.00748	0.36334	0.0206
monkey	ind10	RPS18	monkey	chr11	+	RPG	0.0722817	0.0542317	1.33283	0.992256	0	NO	0.02358	0.33243	0.0709
monkey	ind13	RPS18	monkey	chr6	-	RT-RP	0.0107737	0.0346726	0.310727	0.363786	0	NO	0.00749	0.33611	0.0223
monkey	ind12	RPS18	monkey	chr19	+	RPG	0.0163415	0.0176237	0.927247	0.784769	0	NO	0.00762	0.32474	0.0235
monkey	ind18	RPS18	monkey	chr7	-	RT-RP	0.049359	0.0539834	0.914336	0.976358	0	NO	0.03817	0.402	0.095
rodent	Clade28	RPS18	rat	chr5	+	RPG	0.37038	1.00552	0.368346	0.00424606	0	NO	0.07906	0.07289	1.0846
rodent	Clade28	RPS18	mouse	chr4	+	RPG	0.362095	0.324505	1.11584	0.999945	0	NO	0.10585	0.09759	1.0846
rodent	Clade22	RPS18	rat	chr6	+	RPG	0.178408	0.666211	0.267795	1.37469e-08	0	NO	0.07283	0.11166	0.6522
rodent	Clade22	RPS18	mouse	chr17	-	RPG	0.378065	0.634461	0.595885	0.0228503	0	NO	0.08769	0.13445	0.6522
rodent	Clade24	RPS18	rat	chr5	+	RPG	0.224394	0.979079	0.229189	3.97834e-07	0	NO	0.12615	0.19951	0.6323
rodent	Clade24	RPS18	mouse	chr4	+	RPG	0.280656	0.432536	0.648862	0.0924301	0	NO	0.03702	0.05855	0.6323
opossum	ind88	RPS18	opossum	chr1	-	RPG	0.323158	0.358489	0.901444	0.74033	0	NO	0.29157	0.98513	0.296
opossum	ind86	RPS18	opossum	chr5	-	RPG	0.145696	0.0895208	1.62751	0.240942	0	NO	0.10965	0.95171	0.1152
opossum	ind87	RPS18	opossum	chr4	-	RPG	0.273401	0.639132	0.42777	0.0211434	0	NO	0.1561	0.92602	0.1686
opossum	ind84	RPS18	opossum	chr4	+	RPG	0.195409	0.242092	0.807167	0.427257	0	NO	0.07956	0.55744	0.1427
opossum	ind85	RPS18	opossum	chr3	+	RPG	0.322057	0.491064	0.655835	0.141376	0	NO	0.30377	0.93854	0.3237
dog	ind82	RPS18	cow	chr9	+	RPG	0.1646	0.537852	0.306032	0.000270372	0	NO	0.17071	0.53038	0.3219
opossum	ind83	RPS18	opossum	chr5	+	RPG	0.293048	0.298896	0.980435	0.881271	0	NO	0.19755	0.66993	0.2949
cow	ind80	RPS18	dog	chr19	-	RPG	0.296502	0.550491	0.538613	0.164463	0	NO	0.23933	0.54433	0.4397
dog	ind81	RPS18	cow	chr24	+	RPG	0.130078	0.403694	0.322219	0.000968392	0	NO	0.1111	0.46165	0.2407
mouse	Clade57	RPS18	mouse	chr13	-	RT-RP	0.0953733	0.0846234	1.12703	0.845533	0	NO	0.01977	0.02436	0.8117
mouse	Clade57	RPS18	mouse	chr13	-	RT-RP	0.0484563	0.0604345	0.801799	0.608477	ENSMUSG00000069117	NO	0.04895	0.0603	0.8117
rat	ind33	RPS18	rat	chr11	+	RPG	0.177002	0.650428	0.272132	5.42933e-08	0	NO	0.19183	0.30641	0.6261
rat	ind31	RPS18	rat	chr7	+	RT-RP	0.0235327	0.0760002	0.30964	0.024759	ENSRNOG00000032484	NO	0.01987	0.20508	0.0969
rat	ind30	RPS18	rat	chr13	+	RPG	0.110262	0.211019	0.522524	0.0264013	0	NO	0.042	0.19765	0.2125
rat	ind37	RPS18	rat	chr10	-	RT-RP	0	0	0	0	ENSRNOG00000033152	NO	0.00387	0.20185	0.0192
rat	ind36	RPS18	rat	chr18	-	RPG	0.206999	0.387874	0.533677	0.00845662	0	NO	0.05053	0.2132	0.237
rat	ind35	RPS18	rat	chr19	+	RPG	0.299291	0.578341	0.5175	0.00215698	0	NO	0.13675	0.17806	0.768
rat	ind34	RPS18	rat	chr19	+	RT-RP	0.035632	0.0958294	0.371828	0.0363353	ENSRNOG00000033451	NO	0.04018	0.22038	0.1823
rat	ind39	RPS18	rat	chr5	-	RPG	0.202357	0.359122	0.563477	0.0943644	0	NO	0.07745	0.21724	0.3565
rat	ind38	RPS18	rat	chr5	-	RT-RP	0.111798	0.211435	0.52876	0.0262735	ENSRNOG00000029600	NO	0.10702	0.2187	0.4894
rodent	Clade40	RPS18	rat	chr1	-	RPG	0.069958	0.198919	0.351691	0.0010297	0	NO	0.06632	0.08008	0.8282
rodent	Clade40	RPS18	mouse	chr7	-	RPG	0.231035	0.202097	1.14319	0.67283	0	NO	0.00487	0.00588	0.8282
rodent	Clade41	RPS18	rat	chrX	-	RPG	0.272057	0.609351	0.446469	0.0163949	0	NO	0.16399	0.22453	0.7304
rodent	Clade41	RPS18	mouse	chrX	-	RPG	0.251699	0.405873	0.620142	0.0520568	0	NO	0.09112	0.12476	0.7304
rat	ind29	RPS18	rat	chr2	+	RPG	0.0299462	0.11864	0.252412	0.00238244	0	NO	0.0237	0.24689	0.096
rat	ind25	RPS18	rat	chr5	+	RPG	0.121135	0.39791	0.304427	1.04432e-05	ENSRNOG00000039851	NO	0.09678	0.16632	0.5819
rat	ind26	RPS18	rat	chr5	+	RPG	0.233547	0.394448	0.592085	0.0235767	0	NO	0.11941	0.23854	0.5006
rat	ind27	RPS18	rat	chr5	+	RT-RP	0.00583697	0.00898044	0.649964	0.720069	ENSRNOG00000030107	NO	0.00392	0.21495	0.0182
monkey	ind20	RPS18	monkey	chr19	-	RT-RP	0.0224961	0.0550591	0.408581	0.270617	ENSMMUG00000028709	NO	0.00795	0.41711	0.0191
rat	ind23	RPS18	rat	chr6	+	RPG	0.229451	0.49373	0.46473	0.000935242	0	NO	0.08104	0.1626	0.4984
monkey	ind6	RPS18	monkey	chrX	+	RPG	0.190976	0.22713	0.840821	0.688785	0	NO	0.0396	0.33458	0.1183
monkey	ind9	RPS18	monkey	chr11	+	RT-RP	0.0107312	0.0173547	0.618344	0.712153	ENSMMUG00000031710	NO	4e-05	0.36545	0.0001
monkey	ind8	RPS18	monkey	chr11	+	RPG	0.00816461	0.0261906	0.311739	0.296369	0	NO	0.00764	0.36864	0.0207
hominoid	Clade70	RPS18	chimp	chr3	-	RT-RP	0.0177913	0.0273401	0.650741	0.647549	0	NO	0.00127	0.0176	0.072
hominoid	Clade70	RPS18	human	chr3	-	RT-RP	0.0118093	0.0181369	0.651122	0.524606	0	NO	0.01411	0.19601	0.072
mouse	ind59	RPS18	mouse	chr4	-	RT-RP	0.0176825	0.0184625	0.957753	0.932532	0	NO	0.00786	0.0869	0.0905
mouse	ind58	RPS18	mouse	chr13	-	RT-RP	0.00583542	0.0180845	0.322675	0.370122	ENSMUSG00000057657	YES	0.00389	0.08699	0.0447
mouse	ind51	RPS18	mouse	chrX	+	RPG	0.174183	0.171541	1.0154	1	0	NO	0.07409	0.10125	0.7317
mouse	ind50	RPS18	mouse	chr4	+	RPG	0.107311	0.206084	0.520717	0.0249353	0	NO	0.1139	0.2288	0.4978
mouse	ind53	RPS18	mouse	chr8	+	RPG	0.180675	0.277331	0.651478	0.0827052	0	NO	0.03704	0.12386	0.299
mouse	ind52	RPS18	mouse	chr7	+	RT-RP	0.0394249	0.112244	0.351243	0.0127973	ENSMUSG00000064231	NO	0.02068	0.14151	0.1462
mouse	ind55	RPS18	mouse	chr16	-	RPG	0.0913542	0.169423	0.539208	0.0422167	ENSMUSG00000022772	NO	0.07745	0.18127	0.4273
mouse	ind54	RPS18	mouse	chr11	+	RPG	NULL	NULL	NULL	NULL	NULL	NO	0.25676	0.30493	0.842
mouse	ind56	RPS18	mouse	chr10	-	RPG	0.294173	0.400277	0.734924	0.197317	0	NO	0.10023	0.1917	0.5228
hominoid	Clade67	RPS18	chimp	chr2b	-	RPG	0.234324	0.373654	0.627115	0.200342	0	NO	0	0	0.2232
hominoid	Clade67	RPS18	human	chr2	-	RPG	0.22349	0.414562	0.5391	0.128847	0	NO	0.17128	0.76738	0.2232
hominoid	Clade64	RPS18	chimp	chr22	+	RPG	0.15612	0.213816	0.73016	0.301286	ENSPTRG00000022847	NO	0.00797	0.02606	0.3057
hominoid	Clade64	RPS18	human	chr22	+	RPG	0.122908	0.141415	0.869132	0.605394	ENSG00000198089	NO	0.09406	0.30769	0.3057
hominoid	Clade65	RPS18	chimp	chr1	+	RPG	0.179616	0.346346	0.518603	0.0127627	0	NO	0.02109	0.03799	0.5552
hominoid	Clade65	RPS18	human	chr1	+	RPG	0.225522	0.303368	0.743393	0.344733	0	NO	0.20141	0.3628	0.5552
hominoid	Clade62	RPS18	chimp	chr17	+	RT-RP	0.0267548	0.0760799	0.351667	0.035312	0	NO	0.00164	0.01718	0.0954
hominoid	Clade62	RPS18	human	chr17	-	RT-RP	0.0237253	0.0761744	0.31146	0.0252224	0	YES	0.02224	0.23316	0.0954
hominoid	Clade63	RPS18	chimp	chr6	+	RPG	0.0544565	0.136971	0.397575	0.0153962	0	NO	0	0	0.1779
hominoid	Clade63	RPS18	human	chr6	+	RPG	0.0707413	0.126088	0.561049	0.0982827	0	YES	0.04145	0.23303	0.1779
hominoid	Clade68	RPS18	chimp	chr6	-	RPG	0.0837038	0.211492	0.395778	0.00485123	0	NO	0.00845	0.0211	0.4003
hominoid	Clade68	RPS18	human	chr6	-	RPG	0.094026	0.135993	0.691402	0.263424	0	NO	0.08286	0.20702	0.4003
hominoid	Clade30	RPS9	chimp	chr19	-	RPG	0.064839	0.0798114	0.812403	0.443434	0	NO	0.00289	0.03211	0.0899
hominoid	Clade30	RPS9	human	chr19	-	RPG	0.125222	0.129708	0.965409	0.883381	0	NO	0.0475	0.52829	0.0899
mouse	ind28	RPS9	mouse	chr7	-	RPG	0.0381886	0.0341466	1.11837	0.796	0	NO	0.02	0.16195	0.1235
mouse	ind24	RPS9	mouse	chr10	+	RPG	-1	-1	-1	-1	0	NO	0.38946	0.80848	0.4817
mouse	ind25	RPS9	mouse	chr10	+	RPG	0.497182	1.28227	0.387736	2.12588e-05	0	NO	0.19323	0.37733	0.5121
mouse	ind26	RPS9	mouse	chr2	-	RPG	0.252828	0.401375	0.629904	0.0287382	0	NO	0.10207	0.16876	0.6048
mouse	ind27	RPS9	mouse	chr7	-	RPG	0.280457	0.848741	0.330438	1.13372e-06	ENSMUSG00000052273	NO	0.2666	0.58516	0.4556
rat	ind20	RPS9	rat	chrX	-	RPG	0.11673	0.203531	0.573523	0.0376285	0	NO	0.08564	0.07679	1.1153
rat	ind21	RPS9	rat	chrX	-	RPG	0.243129	0.454679	0.534727	0.0019324	0	NO	0.08854	0.12492	0.7087
rat	ind22	RPS9	rat	chr9	-	RPG	0.562756	0.925429	0.608103	0.0604096	0	NO	0.11261	0.15678	0.7183
rat	ind5	RPS9	rat	chrX	+	RT-RP	0.0185515	0.0645959	0.287194	0.0137672	ENSRNOG00000039203	NO	0.01719	0.06143	0.2798
rat	ind7	RPS9	rat	chr3	+	RPG	1.09962	2.48181	0.443072	0.190597	0	NO	0.36373	1.03222	0.3524
rat	ind6	RPS9	rat	chrX	+	RPG	0.409365	0.524488	0.780505	0.255272	0	NO	0.09033	0.078	1.1581
rat	ind8	RPS9	rat	chr8	+	RPG	0.0782442	0.145306	0.538479	0.0380188	ENSRNOG00000034090	NO	0.05659	0.08832	0.6408
rat	ind15	RPS9	rat	chr4	-	RPG	0.118189	0.278712	0.424053	0.000587256	0	NO	0.10185	0.15082	0.6753
rat	ind14	RPS9	rat	chr2	-	RPG	0.187984	0.203106	0.925548	0.757943	ENSRNOG00000026824	NO	0.18079	0.09804	1.8441
rat	ind17	RPS9	rat	chr1	-	RPG	0.838214	2.16301	0.387522	0.0288322	0	NO	0.00857	0.1592	0.0538
rat	ind16	RPS9	rat	chr4	-	RPG	0.202509	0.326417	0.620402	0.0538855	0	NO	0.11982	0.1148	1.0438
rat	ind11	RPS9	rat	chr18	-	RPG	0.0873357	0.181992	0.479886	0.0101176	0	NO	0.09225	0.11361	0.812
rat	ind10	RPS9	rat	chr18	-	RPG	0.967913	1.52131	0.636237	0.125826	0	NO	0.1194	0.10497	1.1374
rat	ind13	RPS9	rat	chr12	-	RPG	0.102119	0.132331	0.771696	0.416792	0	NO	0.02485	0.08737	0.2845
rat	ind12	RPS9	rat	chr10	-	RPG	0.154749	0.254458	0.608154	0.142751	ENSRNOG00000038658	NO	0.05374	0.12294	0.4371
primate	Clade3	RPS9	human	chr21	+	RPG	0.181921	0.336122	0.541236	0.00405965	0	NO	0.00518	0.01973	0.2626
primate	Clade3	RPS9	monkey	chr3	-	RPG	0.198479	0.356065	0.557422	0.00537119	0	NO	0.06138	0.23376	0.2626
primate	Clade3	RPS9	chimp	chr21	+	RPG	0.184432	0.350451	0.52627	0.00289043	0	NO	0.12204	0.46483	0.2626
primate	Clade2	RPS9	human	chr5	+	RPG	0.219017	0.56583	0.387071	6.65481e-05	0	NO	0.00353	0.01019	0.3462
primate	Clade2	RPS9	monkey	chr6	+	RPG	-1	-1	-1	-1	0	NO	0.06338	0.18309	0.3462
primate	Clade2	RPS9	chimp	chr5	+	RPG	0.214815	0.562515	0.381884	6.08908e-05	0	NO	0.24399	0.7048	0.3462
rat	ind19	RPS9	rat	chr1	-	RPG	0.210269	0.332099	0.633152	0.0403655	0	NO	0.10794	0.05573	1.9369
rat	ind18	RPS9	rat	chr1	-	RPG	0.0792654	0.160586	0.4936	0.0106515	ENSRNOG00000015911	NO	0.08084	0.09222	0.8766
rat	Clade4	RPS9	rat	chr10	+	RPG	0.167888	0.231947	0.723822	0.185351	0	NO	0	0	1.5443
rat	Clade4	RPS9	rat	chr10	+	RPG	0.167888	0.231947	0.723822	0.185351	0	NO	0.11532	0.07468	1.5443
hominoid	Clade29	RPS9	chimp	chr22	+	RT-RP	0.0139787	0.0558019	0.250506	0.0165339	0	NO	0.00035	0.00987	0.035
hominoid	Clade29	RPS9	human	chr22	+	RT-RP	0.022206	0.0453132	0.490056	0.134112	0	NO	0.02094	0.59882	0.035
dog	ind32	RPS9	cow	chr13	+	RPG	0.958467	0	0	0.00738662	ENSBTAG00000013303	NO	0.40441	1.09286	0.3701
rodent	Clade23	RPS9	rat	chr15	-	RPG	0.353141	0.543379	0.649899	0.0205826	ENSRNOG00000013726	NO	0.10979	0.15813	0.6943
rodent	Clade23	RPS9	mouse	chr14	-	RPG	0.521699	0	0	0.000213451	0	NO	0.12425	0.17896	0.6943
rodent	Clade9	RPS9	rat	chr17	-	RPG	1.39881	0	0	7.67962e-05	0	NO	0.0816	0.14063	0.5802
rodent	Clade9	RPS9	mouse	chr13	+	RPG	1.05135	0	0	0.000115965	0	NO	0.13659	0.2354	0.5802
opossum	ind60	RPL4	opossum	chr1	-	RPG	0.0554005	0.0412666	1.3425	0.404434	ENSMODG00000013034	NO	0.08958	0.64599	0.1387
opossum	ind61	RPL4	opossum	chr3	-	RPG	-1	-1	-1	-1	0	NO	0.51824	1.37974	0.3756
opossum	ind62	RPL4	opossum	chr3	-	RPG	0.639237	0	0	0.00054862	0	NO	0.21479	0.89007	0.2413
opossum	ind63	RPL4	opossum	chr8	-	RPG	0.557055	0.825247	0.675017	0.27305	0	NO	0.57539	16.2656	0.0354
human	ind64	RPL4	human	chr14	+	RPG	0.123745	0.216302	0.572095	0.00120625	0	NO	0.06255	0.17185	0.364
cow	ind35	RPL4	dog	chr35	+	RPG	0	0	0	0	0	NO	0.01007	0.15951	0.0632
dog	ind54	RPL4	cow	chr2	-	RPG	0.816218	0	0	6.62067e-15	0	NO	0.22334	0.33898	0.6588
cow	ind34	RPL4	dog	chr35	+	RPG	0.26632	0.526315	0.506009	0.000361191	0	NO	0.31627	0.33156	0.9539
cow	ind39	RPL4	dog	chr1	+	RPG	0.227735	0.321363	0.708652	0.0185045	0	NO	0.07174	0.15962	0.4494
dog	ind51	RPL4	cow	chr3	+	RPG	0.100573	0.156726	0.641709	0.0572964	ENSBTAG00000030662	NO	0.08751	0.17384	0.5034
chicken	ind49	RPL4	chicken	chr24	+	RPG	0.884102	1.35175	0.654042	0.146028	ENSGALG00000001437	NO	0.37662	3.52737	0.1068
opossum	ind58	RPL4	opossum	chr4	-	RPG	0.336786	1.34722	0.249987	1.0534e-07	0	NO	0.29645	0.86118	0.3442
cow	ind43	RPL4	dog	chr24	-	RPG	0.0442119	0.110092	0.401588	0.000300091	0	NO	0.04135	0.12656	0.3267
cow	ind42	RPL4	dog	chr25	+	RPG	0.00608366	0.0288732	0.210703	0.00321934	0	NO	0.01591	0.15074	0.1055
mouse	ind25	RPL4	mouse	chr1	-	RPG	0.0440726	0.0925961	0.475967	0.0047334	0	NO	0.05625	0.39308	0.1431
mouse	ind26	RPL4	mouse	chr15	-	RPG	0.701535	0	0	0.0213836	0	NO	0.33437	0.62735	0.533
chimp	ind27	RPL4	chimp	chr14	+	RPG	0.179933	0.31041	0.579663	0.000270094	0	NO	0.05573	0.19079	0.2921
rat	ind20	RPL4	rat	chr8	-	RPG	0.205314	0.479602	0.428093	0.0281463	0	NO	0.36723	0.74006	0.4962
rat	ind21	RPL4	rat	chr8	-	RPG	1.31781	0	0	0.0012025	0	NO	0.47136	0.67362	0.6998
cow	ind44	RPL4	dog	chr14	-	RPG	1.17492	2.19835	0.534455	0.0100316	0	NO	0.14799	0.15986	0.9257
mouse	ind23	RPL4	mouse	chr6	-	RPG	0.645951	0.960647	0.672413	0.0359279	0	NO	0.23026	0.5257	0.438
monkey	ind5	RPL4	monkey	chr7	+	RPG	0.72294	1.18771	0.608681	0.000242197	ENSMMUG00000015764	NO	0.05451	0.19642	0.2775
primate	Clade11	RPL4	human	chr1	-	RPG	0.100112	0.182116	0.549717	0.00101684	0	NO	0.00472	0.00842	0.5597
primate	Clade11	RPL4	monkey	chr1	-	RPG	0.0500691	0.135461	0.369621	1.44325e-05	ENSMMUG00000023202	NO	0.06167	0.11018	0.5597
primate	Clade11	RPL4	chimp	chr1	-	RPG	0.0977765	0.165263	0.591643	0.00507699	0	NO	0.06233	0.11136	0.5597
primate	Clade10	RPL4	human	chr2	-	RPG	0.872093	1.8453	0.472601	0.000260889	ENSG00000065413	NO	0.0033	0.00356	0.9266
primate	Clade10	RPL4	monkey	chr12	-	RPG	1.0071	2.23941	0.449715	2.33078e-05	ENSMMUG00000022425	NO	0.09598	0.10358	0.9266
primate	Clade10	RPL4	chimp	chr2b	-	RPG	0.825179	2.08739	0.395316	6.78803e-06	ENSPTRG00000012770	NO	0.1437	0.15508	0.9266
rodent	Clade15	RPL4	rat	chrX	+	RPG	0.522059	0	0	0.000891139	0	NO	0.08633	0.13456	0.6416
rodent	Clade15	RPL4	mouse	chrX	+	RPG	0.502	3.03009	0.165672	1.20354e-05	0	NO	0.29485	0.45957	0.6416
monkey	ind2	RPL4	monkey	chr14	+	RPG	0.0448213	0.0725535	0.617769	0.0941532	0	NO	0.02057	0.18042	0.114
primate	Clade7	RPL4	human	chr22	-	RPG	0.44237	1.15559	0.38281	4.8657e-05	ENSG00000186976	NO	0.00317	0.00633	0.5014
primate	Clade7	RPL4	monkey	chr10	-	RPG	0.38689	0.878809	0.440243	0.00267012	ENSMMUG00000005769	NO	0.05941	0.11848	0.5014
primate	Clade7	RPL4	chimp	chr22	-	RPG	0.343633	1.45017	0.23696	0.000646025	ENSPTRG00000014475	NO	0.44169	0.88088	0.5014
cow	ind47	RPL4	dog	chr3	-	RPG	0.263088	0.497689	0.528619	2.4048e-05	0	NO	0.16634	0.21746	0.7649
monkey	ind8	RPL4	monkey	chr5	-	RPG	0.0443663	0.0653315	0.679096	0.168639	ENSMMUG00000021379	NO	0.03717	0.18161	0.2047
primate	Clade6	RPL4	human	chr22	-	RPG	0.255115	0.479299	0.532267	0.000225091	0	YES	0.01072	0.01315	0.8147
primate	Clade6	RPL4	monkey	chr10	-	RPG	0.313518	0.629848	0.497768	3.40063e-06	ENSMMUG00000031019	NO	0.07146	0.08771	0.8147
primate	Clade6	RPL4	chimp	chr22	-	RPG	0.260859	0.463389	0.562938	0.000244484	0	NO	0.11595	0.14233	0.8147
dog	ind53	RPL4	cow	chr19	+	RT-RP	0.0178918	0.0444122	0.402857	0.0162593	0	NO	0.03676	0.18309	0.2008
cow	ind45	RPL4	dog	chr21	-	RPG	0.223045	0.407231	0.547711	8.31612e-05	0	NO	0.15191	0.217	0.7
cow	ind40	RPL4	dog	chr27	+	RPG	0.0206368	0.0382562	0.539437	0.093207	0	NO	0.01477	0.16915	0.0873
opossum	ind56	RPL4	opossum	chr8	+	RPG	0.41035	0.583897	0.702778	0.0420033	0	NO	0.38454	1.05395	0.3649
dog	ind52	RPL4	cow	chr15	+	RPG	0.131773	0.213411	0.617463	0.0105343	0	NO	0.11678	0.23203	0.5033
cow	ind33	RPL4	dog	chr5	+	RPG	0.0877217	0.142173	0.617007	0.0136946	0	NO	0.03467	0.15631	0.2218
rat	ind14	RPL4	rat	chr1	+	RPG	0.346903	0.559639	0.61987	0.00181953	0	NO	0.19931	0.52546	0.3793
rat	ind17	RPL4	rat	chr16	-	RPG	0.911997	0	0	8.07642e-06	0	NO	0.52715	0.57797	0.9121
rat	ind16	RPL4	rat	chr7	+	RPG	0.0200772	0.0374739	0.535765	0.125991	0	NO	0.04555	0.35088	0.1298
cow	ind37	RPL4	dog	chr1	+	RPG	0.070501	0.142575	0.494484	0.000847873	0	NO	0.03396	0.17301	0.1963
cow	ind36	RPL4	dog	chr13	+	RPG	0.17015	0.258308	0.658709	0.0100519	0	NO	0.04638	0.16326	0.2841
rat	ind13	RPL4	rat	chr4	+	RPG	0.163919	0.293957	0.55763	0.000662523	ENSRNOG00000010282	NO	0.15358	0.48523	0.3165
rat	ind12	RPL4	rat	chr16	+	RPG	0.417788	0.631602	0.661473	0.00178866	0	NO	0.09734	0.35949	0.2708
primate	Clade3	RPL4	human	chr2	+	RPG	0.220768	0.561897	0.392898	0.000774681	0	NO	0.09253	0.19673	0.4703
primate	Clade3	RPL4	monkey	chr12	+	RPG	0.222935	0.448753	0.496788	0.0179127	0	NO	0.01119	0.02379	0.4703
primate	Clade3	RPL4	chimp	chr2b	+	RPG	0.220326	0.566255	0.389092	0.00076867	0	NO	0.29873	0.63513	0.4703
dog	ind50	RPL4	cow	chr24	+	RPG	0.483483	0.981865	0.492413	6.74311e-07	0	NO	0.16061	0.23866	0.673
cow	ind38	RPL4	dog	chr1	+	RPG	0.127149	0.18166	0.69993	0.0384109	0	NO	0.04966	0.13454	0.3691
rat	ind19	RPL4	rat	chr13	-	RPG	0.0759459	0.0996926	0.761801	0.328524	0	NO	0.07539	0.29801	0.253
rat	ind18	RPL4	rat	chr2	-	RPG	0.133144	0.225588	0.59021	0.00256076	0	NO	0.1182	0.42357	0.2791
opossum	ind57	RPL4	opossum	chr2	-	RPG	0.377305	0.522169	0.722573	0.0194441	0	NO	0.19535	1.04632	0.1867
primate	Clade4	RPL4	human	chr1	+	RPG	0.127443	0.25763	0.494676	2.09604e-05	0	NO	0.00495	0.01172	0.4228
primate	Clade4	RPL4	monkey	chr1	+	RPG	0.170504	0.354826	0.480529	0.000358537	0	NO	0.04739	0.11208	0.4228
primate	Clade4	RPL4	chimp	chr1	+	RPG	0.0917763	0.198626	0.462055	9.85259e-05	0	NO	0.04852	0.11476	0.4228
cow	ind41	RPL4	dog	chr36	+	RPG	0.698148	1.37499	0.507748	3.96725e-05	ENSCAFG00000011834	NO	0.20215	0.24159	0.8368
opossum	ind59	RPL4	opossum	chr4	-	RPG	0.124677	0.191637	0.65059	0.0162645	0	NO	0.15468	0.95146	0.1626
hominoid	Clade28	RPL4	chimp	chr3	-	RPG	0.0146615	0.0261958	0.559689	0.208441	0	NO	0.00369	0.02094	0.1762
hominoid	Clade28	RPL4	human	chr3	-	RPG	0.00940928	0.0296594	0.317245	0.0178895	0	YES	0.01786	0.10135	0.1762
eutheria	Clade29	RPL4	dog	chr11	-	RPG	0.123788	0.181311	0.682739	0.0296956	0	NO	0.02868	0.15403	0.1862
eutheria	Clade29	RPL4	chimp	chr9	-	RPG	0.0679847	0.135886	0.500308	0.000972695	0	NO	0.00499	0.0268	0.1862
eutheria	Clade29	RPL4	human	chr9	-	RPG	0.022183	0.0742362	0.298816	0.000176487	0	YES	0	0	0.1862
cow	ind31	RPL4	dog	chr17	+	RPG	0.245478	0.557752	0.44012	0.000357619	ENSCAFG00000005775	NO	0.17637	0.25968	0.6792
cow	ind32	RPL4	dog	chr17	+	RPG	0.158056	0.275574	0.57355	0.000454688	0	NO	0.17291	0.22269	0.7765
rodent	Clade22	RPL4	rat	chr15	-	RPG	0.228548	0.441104	0.518126	7.00535e-06	ENSRNOG00000033834	NO	0.13054	0.18085	0.7218
rodent	Clade22	RPL4	mouse	chr14	+	RPG	0.262284	0.442105	0.593262	0.00124455	0	NO	0.13648	0.18907	0.7218
dog	ind55	RPL4	cow	chr4	-	RPG	0.434022	0.681803	0.63658	0.00037919	0	NO	0.15303	0.2849	0.5371
primate	Clade9	RPL4	chimp	chr4	+	RPG	0.851767	0	0	1.30398e-11	0	NO	0.01153	0.01822	0.6327
primate	Clade9	RPL4	monkey	chr5	-	RPG	1.00594	0	0	9.38868e-09	0	NO	0.10196	0.16115	0.6327
primate	Clade9	RPL4	human	chr4	-	RPG	0.935222	0	0	3.7709e-07	0	NO	0.20683	0.32689	0.6327
mammal	Clade24	RPL4	mouse	chr14	-	RPG	0.770611	0	0	4.02293e-05	0	NO	0.39325	0.95786	0.4105
mammal	Clade24	RPL4	opossum	chr1	+	RPG	0.320383	0.602942	0.531366	0.000672563	0	NO	0.09088	0.22137	0.4105
cow	ind30	RPL4	dog	chr20	+	RPG	0.108856	0.21898	0.497104	7.90662e-05	0	NO	0.05654	0.13663	0.4138
laurasiatheria	Clade48	RPL4	dog	chr19	-	RPG	0.12926	0.189177	0.683278	0.0249101	0	NO	0.05794	0.11873	0.488
laurasiatheria	Clade48	RPL4	cow	chr17	+	RPG	0.442957	0.983296	0.450482	1.82165e-06	ENSBTAG00000020594	NO	0.00297	0.00609	0.488
cow	ind46	RPL4	dog	chrX	-	RPG	-1	-1	-1	-1	0	NO	0.50743	1.09156	0.4649
mouse	ind35	RPS21	mouse	chr4	-	RPG	0.381696	1.01678	0.375398	0.00297975	0	NO	0.20359	0.4613	0.4413
opossum	ind54	RPS21	opossum	chr1	+	RT-RP	1.8964	1.40822	1.34667	0.563512	0	NO	0.06424	3.12801	0.0205
mouse	ind34	RPS21	mouse	chr2	-	RPG	1.36152	4.52988	0.300565	0.141229	0	NO	0.1276	0.40766	0.313
cow	ind42	RPS21	dog	chr8	+	RT-RP	1.5375	0	0	0.0521657	0	NO	0.30754	0.77812	0.3952
cow	ind48	RPS21	dog	chr4	-	RPG	0.0211901	0.0729346	0.290536	0.129345	0	NO	0.01511	0.66621	0.0227
mouse	ind28	RPS21	mouse	chr18	+	RPG	0.161772	0.287397	0.562888	0.145814	0	NO	0.17082	0.16841	1.0143
mouse	ind29	RPS21	mouse	chr16	+	RPG	0.0658929	0.116131	0.567403	0.248786	0	NO	0.10346	0.04446	2.3268
cow	ind43	RPS21	dog	chr8	+	RPG	0.197771	0.734162	0.269383	1.19566e-05	0	NO	0.11451	1.27567	0.0898
rat	ind24	RPS21	rat	chr7	-	RPG	0.14265	0.186994	0.762858	0.514125	0	NO	0.12585	0.09187	1.3699
rat	ind25	RPS21	rat	chr3	-	RPG	0.292987	0.40674	0.72033	0.286464	0	NO	0.12282	0.23444	0.5239
rat	ind26	RPS21	rat	chr8	-	RPG	0.150281	0.434732	0.345687	0.0074753	0	NO	0.14715	0.2345	0.6275
rat	ind27	RPS21	rat	chr15	-	RPG	1.57208	1.9535	0.804753	0.58578	0	NO	0.12859	0.47342	0.2716
rat	ind20	RPS21	rat	chr2	-	RPG	0.0997674	0.144336	0.691217	0.443044	0	NO	0.12909	0.04576	2.8209
cow	ind39	RPS21	dog	chr14	+	RT-RP	0.187766	0.394332	0.476163	0.0202992	ENSCAFG00000003285	NO	0.13145	0.91853	0.1431
rat	ind22	RPS21	rat	chrX	-	RT-RP	0.0211268	0	0	0	ENSRNOG00000037867	NO	0.06245	0.06393	0.9769
rat	ind23	RPS21	rat	chr7	-	RPG	0.139384	0.365384	0.381474	0.00706227	0	NO	0.18967	0.37233	0.5094
rodent	Clade10	RPS21	rat	chr18	+	RPG	0.211592	0.335608	0.630473	0.245767	0	NO	0.02426	0.04166	0.5823
rodent	Clade10	RPS21	mouse	chr18	+	RPG	0.242133	0.394792	0.613319	0.192668	0	NO	0.18673	0.32066	0.5823
primate	Clade7	RPS21	human	chr2	-	RPG	0.17244	0.227993	0.756339	0.330878	0	NO	0	0	0.6448
primate	Clade7	RPS21	monkey	chr13	-	RPG	0.588953	1.88487	0.312462	0.000344738	0	NO	0.09405	0.14586	0.6448
primate	Clade7	RPS21	chimp	chr2a	-	RPG	0.135509	0.221858	0.61079	0.198133	0	NO	0.23381	0.36263	0.6448
hominoid	Clade37	RPS21	chimp	chr4	-	RPG	0.0323339	0.0485539	0.665937	0.650485	0	NO	0	0	0.2424
hominoid	Clade37	RPS21	human	chr4	-	RPG	0.0493149	0.0726303	0.678985	0.33293	0	NO	0.08126	0.33526	0.2424
rat	ind9	RPS21	rat	chr17	+	RPG	0.0558775	0.187351	0.298251	0.0139668	ENSRNOG00000004965	NO	0.08282	0.09398	0.8812
primate	Clade6	RPS21	human	chr4	+	RPG	0.134873	0.3031	0.444977	0.0176799	0	NO	0.00747	0.01313	0.5687
primate	Clade6	RPS21	monkey	chr5	-	RPG	0.162905	0.297897	0.546851	0.0551686	0	NO	0.08898	0.15646	0.5687
primate	Clade6	RPS21	chimp	chr4	-	RPG	0.135525	0.315231	0.429924	0.0157063	0	NO	0.26275	0.46202	0.5687
dog	ind53	RPS21	cow	chr8	-	RPG	0.217736	0.292328	0.744834	0.433702	0	NO	0.05663	0.71306	0.0794
cow	ind44	RPS21	dog	chr15	+	RPG	0.313919	0.775793	0.404643	0.00138516	0	NO	0.19935	0.54374	0.3666
mouse	ind30	RPS21	mouse	chr10	+	RPG	0.0749444	0.145475	0.515169	0.173626	0	NO	0.06285	0.06558	0.9583
cow	ind45	RPS21	dog	chr30	-	RT-RP	0.169136	0.487606	0.346871	0.00110327	0	NO	0.17617	0.98556	0.1788
cow	ind40	RPS21	dog	chr5	+	RT-RP	0.197393	0.721743	0.273495	2.54069e-05	0	NO	0.21361	0.86665	0.2465
dog	ind50	RPS21	cow	chr1	+	RPG	0.177367	0.764325	0.232057	0.00159874	0	NO	0.14169	0.98347	0.1441
dog	ind52	RPS21	cow	chr11	+	RT-RP	0.0610117	0.231266	0.263816	0.0039637	ENSBTAG00000000168	NO	0.05241	0.67153	0.078
rat	ind15	RPS21	rat	chrX	+	RPG	1.28651	0	0	0.108905	0	NO	0.28378	1.17034	0.2425
rat	ind14	RPS21	rat	chr1	+	RPG	0.189719	0.243015	0.780688	0.432081	0	NO	0.10228	0.04084	2.5045
rat	ind17	RPS21	rat	chr8	+	RPG	0.028411	0	0	0	ENSRNOG00000038864	NO	0.06966	0.067	1.0397
rat	ind16	RPS21	rat	chr9	+	RPG	0.257276	0.190234	1.35242	0.441625	0	NO	0.16849	0.02282	7.3849
rat	ind11	RPS21	rat	chr6	+	RPG	0.109956	0.173009	0.635552	0.216721	0	NO	0.14676	0.13645	1.0755
chimp	ind36	RPS21	chimp	chr22	+	RPG	0.00445862	0	0	0	0	NO	0.06494	0.33752	0.1924
rat	ind13	RPS21	rat	chr5	+	RT-RP	0.00522256	0	0	0	ENSRNOG00000033916	NO	0.05497	0.06444	0.8531
rat	ind12	RPS21	rat	chr6	+	RPG	0.171929	0.328888	0.522758	0.0709488	0	NO	0.20448	0.18415	1.1104
primate	Clade3	RPS21	human	chr18	+	RPG	0.136827	0.271515	0.503938	0.0985893	0	NO	0.00726	0.01845	0.3932
primate	Clade3	RPS21	monkey	chr18	+	RPG	0.276108	0.555655	0.496906	0.0176847	0	NO	0.05145	0.13083	0.3932
primate	Clade3	RPS21	chimp	chr18	+	RPG	0.138962	0.245411	0.56624	0.149169	0	NO	0.22271	0.56634	0.3932
primate	Clade2	RPS21	human	chr13	+	RPG	0.174706	0.534859	0.326639	0.00395045	0	NO	0.01464	0.03387	0.4323
primate	Clade2	RPS21	monkey	chr17	+	RPG	0.170684	0.440176	0.387764	0.0634261	0	NO	0.06774	0.15672	0.4323
primate	Clade2	RPS21	chimp	chr13	+	RPG	0.158304	0.564465	0.28045	0.000788828	0	NO	0.19192	0.44401	0.4323
cow	ind38	RPS21	dog	chr24	+	RT-RP	0.0263962	0.0553493	0.476902	0.306219	ENSCAFG00000007508	NO	0.02875	0.75987	0.0378
rat	ind19	RPS21	rat	chr5	-	RPG	0.116702	0.423451	0.275598	0.0180597	0	NO	0.26627	0.51678	0.5153
rat	ind18	RPS21	rat	chr5	-	RPG	0.116702	0.423451	0.275598	0.0180597	0	NO	0.26627	0.51678	0.5153
primate	Clade5	RPS21	human	chr9	-	RPG	0.173613	0.392192	0.442672	0.0118947	0	NO	0	0	0.4238
primate	Clade5	RPS21	monkey	chr15	+	RPG	1.06065	0	0	0.00185234	0	NO	0.02776	0.06551	0.4238
primate	Clade5	RPS21	chimp	chr9	-	RPG	0.213957	0.508624	0.420659	0.00651596	0	NO	0.23577	0.55639	0.4238
primate	Clade4	RPS21	monkey	chr13	+	RPG	0.449398	0.973229	0.46176	0.0153199	0	NO	0.12391	0.25544	0.4851
primate	Clade4	RPS21	human	chr2	+	RPG	0.125429	0.304866	0.411423	0.00997415	0	NO	0.17216	0.35491	0.4851
cow	ind41	RPS21	dog	chr22	+	RPG	0.259132	0.786569	0.329446	0.000335874	0	NO	0.22595	1.73404	0.1303
mouse	ind33	RPS21	mouse	chr2	-	RPG	0.12518	0.231731	0.540197	0.118509	0	NO	0.14039	0.14155	0.9918
mouse	ind32	RPS21	mouse	chr16	-	RT-RP	0.0335463	0.0187114	1.79282	0.899705	0	NO	0.09065	0.0223	4.0647
rodent	Clade21	RPS21	rat	chr1	-	RPG	0.150488	0.231062	0.651288	0.285781	0	NO	0.08637	0.09945	0.8685
rodent	Clade21	RPS21	mouse	chr19	+	RPG	1.18082	0	0	0.00262914	0	NO	0.032	0.03684	0.8685
opossum	ind55	RPS21	opossum	chr3	-	RPG	0.21391	0.850972	0.251371	0.000156276	0	NO	0.1756	4.00736	0.0438
mouse	ind31	RPS21	mouse	chr15	+	RT-RP	0.10831	0.301612	0.359102	0.0313402	ENSMUSG00000039801	NO	0.0973	0.22534	0.4318
cow	ind47	RPS21	dog	chr13	-	RPG	2.2855	0	0	0.576649	0	NO	0.22767	0.91921	0.2477
primate	Clade8	RPS21	human	chr1	+	RPG	0.193849	0.295297	0.656455	0.166921	ENSG00000116957	NO	0.00438	0.01361	0.3219
primate	Clade8	RPS21	monkey	chr1	-	RPG	0.211148	0.424321	0.497614	0.0452414	ENSMMUG00000008426	NO	0.08412	0.26131	0.3219
primate	Clade8	RPS21	chimp	chr1	+	RPG	0.198465	0.29558	0.671443	0.235751	ENSPTRG00000002131	NO	0.1401	0.43523	0.3219
dog	ind51	RPS21	cow	chrX	+	RPG	0.264942	0.412585	0.642151	0.153815	0	NO	0.1355	0.79194	0.1711
cow	ind46	RPS21	dog	chr10	-	RPG	0.0885808	0.406654	0.217828	0.00353194	0	NO	0.15324	1.00942	0.1518
opossum	ind28	RPL14	opossum	chr8	-	RPG	0.269943	0.620655	0.434933	0.000262424	0	NO	0.45161	1.54646	0.292
human	ind29	RPL14	human	chr12	+	RPG	0.0102672	0.0200453	0.512198	0.328889	0	YES	0.04771	0.25666	0.1859
opossum	ind24	RPL14	opossum	chr1	+	RPG	0.30775	0.387344	0.794512	0.475302	0	NO	0.37441	1.31622	0.2845
opossum	ind25	RPL14	opossum	chr5	-	RPG	0.0575185	0.0701454	0.81999	0.536786	0	NO	0.16396	0.93322	0.1757
opossum	ind26	RPL14	opossum	chr4	-	RPG	0.231394	1.19783	0.193178	1.6325e-05	0	NO	0.49483	1.66617	0.297
opossum	ind27	RPL14	opossum	chr7	-	RPG	0.198771	0.431457	0.460698	0.000148844	0	NO	0.2613	0.93195	0.2804
cow	ind20	RPL14	dog	chr3	-	RPG	0.0120607	0.0261741	0.460787	0.216599	ENSCAFG00000015445	NO	0.04308	0.23146	0.1861
cow	ind21	RPL14	dog	chr3	-	RPG	0.171542	0.276351	0.620741	0.0407037	0	NO	0.22536	0.27046	0.8333
opossum	ind23	RPL14	opossum	chr5	+	RPG	0.422965	0	0	6.51103e-07	0	NO	0.39933	1.0813	0.3693
rat	ind5	RPL14	rat	chr18	-	RPG	0.308207	0.646706	0.47658	0.0161535	0	NO	0.27542	0.30683	0.8976
rat	ind4	RPL14	rat	chr15	+	RT-RP	0.0388844	0.126083	0.308403	0.000358966	ENSRNOG00000031061	NO	0.0595	0.20185	0.2948
rat	ind7	RPL14	rat	chr5	-	RPG	0.0244958	0.0879884	0.278398	0.0245849	0	NO	0.04271	0.22882	0.1866
rat	ind6	RPL14	rat	chr14	-	RT-RP	0.0356765	0.134328	0.265593	8.91122e-05	ENSRNOG00000032160	NO	0.06187	0.20313	0.3046
hominoid	Clade17	RPL14	chimp	chr3	-	RPG	0.191252	0.365592	0.523131	0.00230334	ENSPTRG00000015072	NO	0.00738	0.01526	0.4839
hominoid	Clade17	RPL14	human	chr3	-	RPG	0.102174	0.193325	0.528509	0.020983	ENSG00000163618	NO	0.11673	0.24124	0.4839
hominoid	Clade16	RPL14	chimp	chr4	-	RPG	0.208012	0.393935	0.528037	0.00141107	0	NO	0.00539	0.01761	0.3059
hominoid	Clade16	RPL14	human	chr4	-	RPG	0.188846	0.406478	0.46459	0.000184653	0	NO	0.07636	0.24966	0.3059
hominoid	Clade15	RPL14	chimp	chr2a	-	RPG	0.165773	0.363638	0.455874	0.00542467	0	NO	0	0	0.6554
hominoid	Clade15	RPL14	human	chr2	-	RPG	0.166008	0.361439	0.459298	0.00548105	0	NO	0.11303	0.17247	0.6554
rat	ind2	RPL14	rat	chr10	+	RPG	0.953371	1.58333	0.602129	0.00922023	ENSRNOG00000006943	NO	0.18016	0.28661	0.6286
rat	ind9	RPL14	rat	chr8	-	RPG	0.0788807	0.308831	0.255417	1.75539e-07	ENSRNOG00000039403	NO	0.09831	0.1406	0.6992
hominoid	Clade13	RPL14	chimp	chr5	+	RPG	0.165184	0.402704	0.410187	0.00223974	0	NO	0	0	0.6575
hominoid	Clade13	RPL14	human	chr5	-	RPG	0.171843	0.393877	0.436285	0.00231867	0	NO	0.16344	0.24859	0.6575
hominoid	Clade12	RPL14	chimp	chr2b	+	RPG	0.0640818	0.662283	0.0967589	1.50085e-08	0	NO	0.05874	0.08796	0.6678
hominoid	Clade12	RPL14	human	chr2	+	RPG	0.0640036	0.614483	0.104158	5.95552e-08	0	NO	0.09554	0.14308	0.6678
rodent	Clade8	RPL14	rat	chr1	-	RPG	0.191591	0.41871	0.457576	0.00577707	0	NO	0.11964	0.1789	0.6688
rodent	Clade8	RPL14	mouse	chr7	-	RPG	0.277978	0.492334	0.564612	0.0022608	0	NO	0.05721	0.08555	0.6688
mouse	ind11	RPL14	mouse	chr7	+	RPG	0.00587191	0.0124415	0.471963	0.438596	0	YES	0.04693	0.23659	0.1983
mouse	ind10	RPL14	mouse	chr7	+	RPG	0.28847	0.460229	0.626796	0.0115222	0	NO	0.14477	0.31529	0.4592
cow	ind19	RPL14	dog	chr21	-	RPG	0.229764	0.494132	0.464985	5.99827e-05	0	NO	0.19459	0.3209	0.6064
cow	ind18	RPL14	dog	chr16	-	RPG	0.128108	0.273602	0.468228	0.0195072	0	NO	0.03538	0.30142	0.1174
rat	ind3	RPL14	rat	chr10	+	RPG	0.179104	0.287324	0.623352	0.0289529	0	NO	0.05337	0.24258	0.22
hominoid	Clade14	RPL14	chimp	chr12	+	RPG	0.117736	0.13699	0.859449	0.651689	0	NO	0.00832	0.01776	0.4682
hominoid	Clade14	RPL14	human	chr12	+	RPG	0.0670589	0.104325	0.642787	0.197041	0	NO	0.09561	0.20422	0.4682
human	ind30	RPL14	human	chrX	-	RPG	0.140379	0.206324	0.680382	0.265833	0	NO	0.17583	0.28276	0.6218
cow	ind60	RPL35	dog	chr20	-	RPG	0.490469	0.8058	0.608673	0.058986	0	NO	0.19852	1.10818	0.1791
cow	ind61	RPL35	dog	chr38	-	RPG	0.163508	0.516511	0.316562	0.000555015	0	NO	0.18639	0.79874	0.2334
cow	ind62	RPL35	dog	chr12	-	RPG	0.381741	0.752919	0.507015	0.00382123	0	NO	0.20195	1.17553	0.1718
cow	ind63	RPL35	dog	chr1	-	RPG	1.04024	0	0	0.000324662	0	NO	0.29594	0.99499	0.2974
cow	ind59	RPL35	dog	chr19	+	RPG	1.29719	0	0	0.00397752	0	NO	0.28197	1.70341	0.1655
mouse	ind35	RPL35	mouse	chr1	+	RT-RP	0	0.0107448	0	0	ENSMUSG00000078193	YES	0.00464	0.2587	0.0179
dog	ind66	RPL35	cow	chr24	+	RPG	0.241226	0.441464	0.546423	0.0257782	0	NO	0.14622	0.53441	0.2736
dog	ind67	RPL35	cow	chr10	+	RT-RP	0.014693	0.0107046	1.37259	0.85563	ENSBTAG00000025842	NO	0.02405	0.66443	0.0362
dog	ind68	RPL35	cow	chr21	+	RT-RP	0.00732217	0.010655	0.687208	0.730194	ENSBTAG00000027075	NO	0.0141	0.64208	0.022
dog	ind69	RPL35	cow	chr2	+	RPG	0.174014	0.463761	0.375224	0.000265487	0	NO	0.11076	0.81762	0.1355
mouse	ind34	RPL35	mouse	chr1	+	RT-RP	0.0726235	0.297677	0.243967	5.22001e-05	ENSMUSG00000091806	NO	0.09422	0.32037	0.2941
mouse	ind39	RPL35	mouse	chr11	+	RPG	0.263121	0.753715	0.349099	1.48911e-05	ENSMUSG00000020332	NO	0.10795	0.37359	0.2889
dog	ind75	RPL35	cow	chr7	-	RPG	0.267533	0.506849	0.527835	0.0464115	0	NO	0.31945	0.8704	0.367
mouse	ind42	RPL35	mouse	chr10	-	RPG	0.122991	0.190769	0.64471	0.195353	0	NO	0.0923	0.12208	0.7561
mouse	ind48	RPL35	mouse	chr11	-	RPG	0.324045	0.400623	0.808854	0.341468	0	NO	0.08582	0.29962	0.2864
mouse	ind49	RPL35	mouse	chr11	-	RPG	0.141026	0.358338	0.393557	0.0111238	0	NO	0.10102	0.264	0.3827
rat	ind28	RPL35	rat	chr1	-	RPG	0.0624426	0.0225708	2.76652	0.169405	0	NO	0.05774	0.06008	0.961
rat	ind29	RPL35	rat	chr8	-	RT-RP	0.103278	0.0774436	1.33359	0.523696	ENSRNOG00000033227	NO	0.0971	0.10793	0.8997
mouse	ind43	RPL35	mouse	chr5	-	RPG	0.098417	0.14293	0.688566	0.309387	0	NO	0.05468	0.24763	0.2208
rat	ind24	RPL35	rat	chr11	+	RPG	0.256372	0.377691	0.678787	0.114108	0	NO	0.09517	0.24192	0.3934
rat	ind25	RPL35	rat	chr18	-	RT-RP	0.021933	0.0450824	0.486508	0.236913	ENSRNOG00000030364	NO	0.01826	0.09524	0.1917
rat	ind26	RPL35	rat	chr5	-	RPG	0.176125	0.354346	0.497043	0.0130529	0	NO	0.06018	0.19913	0.3022
rat	ind27	RPL35	rat	chr13	-	RPG	0.420765	0.463513	0.907774	0.696427	0	NO	0.05191	0.12818	0.405
rat	ind20	RPL35	rat	chrX	+	RPG	0.0793492	0.0960399	0.82621	0.497781	ENSRNOG00000003158	NO	0.01939	0.09299	0.2085
rat	ind21	RPL35	rat	chr9	+	RPG	0.0800756	0.0892151	0.897558	0.800806	0	NO	0.08785	0.07881	1.1147
rat	ind22	RPL35	rat	chr8	+	RPG	0.139645	0.136294	1.02458	1	0	NO	0.06767	0.09065	0.7465
rat	ind23	RPL35	rat	chr8	+	RPG	0.157934	0.266287	0.593098	0.0878843	0	NO	0.08364	0.24672	0.339
monkey	ind4	RPL35	monkey	chr2	+	RT-RP	0.0147723	0.0108838	1.35727	0.853602	ENSMMUG00000031947	NO	0.02679	0.53354	0.0502
cow	ind58	RPL35	dog	chrX	+	RPG	0.212041	0.36126	0.58695	0.0340861	0	NO	0.16709	0.84894	0.1968
monkey	ind6	RPL35	monkey	chr11	+	RPG	0.0596787	0.0856103	0.697096	0.447177	ENSMMUG00000011229	NO	0.06266	0.56841	0.1102
monkey	ind3	RPL35	monkey	chr5	+	RPG	0.0459302	0.106496	0.431288	0.0677338	0	NO	0.05452	0.78136	0.0698
cow	ind57	RPL35	dog	chr35	+	RPG	0.272398	0.493007	0.552523	0.0175883	0	NO	0.1112	0.90276	0.1232
primate	Clade7	RPL35	chimp	chr22	-	RPG	0.197031	0.273902	0.719349	0.276621	0	NO	0.00456	0.02057	0.2218
primate	Clade7	RPL35	monkey	chr10	-	RPG	0.0895992	0.215772	0.415249	0.0108745	0	NO	0.05023	0.22645	0.2218
primate	Clade7	RPL35	human	chr22	-	RPG	0.235239	0.345058	0.681737	0.142584	0	NO	0.10094	0.4551	0.2218
rat	ind9	RPL35	rat	chr6	+	RT-RP	0.0466147	0.0981133	0.475111	0.066726	ENSRNOG00000032523	NO	0.04293	0.12759	0.3365
cow	ind64	RPL35	dog	chrX	-	RPG	0.443851	0.981691	0.452129	0.000692234	0	NO	0.2769	0.94451	0.2932
mouse	ind47	RPL35	mouse	chr9	-	RPG	0.0949845	0.252309	0.376461	0.00388194	0	NO	0.11015	0.17186	0.6409
mouse	ind44	RPL35	mouse	chr2	-	RPG	0.23609	0.428192	0.551366	0.0197687	0	NO	0.15822	0.21514	0.7354
rat	ind30	RPL35	rat	chr19	-	RPG	0.10233	0.170082	0.601648	0.172201	0	NO	0.04338	0.16517	0.2627
mouse	ind45	RPL35	mouse	chr4	-	RPG	0.186096	0.377673	0.492744	0.00875793	0	NO	0.07854	0.28765	0.2731
hominoid	Clade53	RPL35	chimp	chr19	+	RPG	1.44527	0	0	0.0507335	0	NO	0	0	0.1726
hominoid	Clade53	RPL35	human	chr19	+	RPG	1.44527	0	0	0.105888	0	NO	0.0908	0.52596	0.1726
hominoid	Clade52	RPL35	chimp	chr1	+	RT-RP	0.0548844	0.0276711	1.98346	0.384969	0	NO	0.00543	0.04308	0.1261
hominoid	Clade52	RPL35	human	chr1	+	RT-RP	0.0472418	0.0386188	1.22328	0.764768	0	NO	0.06325	0.50139	0.1261
dog	Clade72	RPL35	cow	chr8	+	RPG	0.119791	0.151693	0.789691	0.550743	ENSBTAG00000025740	NO	0	0	0.1893
dog	Clade72	RPL35	cow	chr8	-	RPG	0.119791	0.151693	0.789691	0.550743	ENSBTAG00000039984	NO	0.15539	0.82087	0.1893
human	ind76	RPL35	human	chr8	-	RPG	0.261422	0.633376	0.412744	0.000265816	ENSG00000156011	NO	0.31103	0.84026	0.3702
mouse	ind40	RPL35	mouse	chr18	-	RT-RP	0.0109698	0.0107702	1.01854	0.802237	ENSMUSG00000091449	NO	0.00918	0.21663	0.0424
dog	ind74	RPL35	cow	chr4	-	RPG	0.279405	0.784024	0.356373	1.09641e-05	0	NO	0.24355	0.88459	0.2753
dog	ind73	RPL35	cow	chr2	-	RPG	0.174014	0.463761	0.375224	0.000265487	0	NO	0.12614	0.85757	0.1471
mouse	ind50	RPL35	mouse	chr15	-	RPG	0.187765	0.321286	0.584417	0.0570156	0	NO	0.08978	0.17036	0.527
dog	ind71	RPL35	cow	chrX	+	RPG	0.100329	0.554699	0.180871	0.000255842	0	NO	0.10915	1.12608	0.0969
dog	ind70	RPL35	cow	chr1	+	RPG	1.28631	0	0	0.0087663	0	NO	0.16076	0.17017	0.9447
rat	ind15	RPL35	rat	chr13	+	RPG	0.381256	0.701803	0.543251	0.010247	0	NO	0.06622	0.23742	0.2789
rat	ind14	RPL35	rat	chr2	+	RPG	0.391502	0.526589	0.743468	0.185798	0	NO	0.14593	0.30547	0.4777
rat	ind17	RPL35	rat	chr1	+	RPG	0.096062	0.0628164	1.52925	0.378962	ENSRNOG00000012788	NO	0.07268	0.06557	1.1084
rat	ind16	RPL35	rat	chr4	+	RPG	0.0737224	0.0755505	0.975803	0.809243	ENSRNOG00000024270	NO	0.08743	0.15628	0.5594
rat	ind11	RPL35	rat	chr10	+	RT-RP	0.0976185	0.180446	0.540984	0.0784552	ENSRNOG00000032558	NO	0.09443	0.20222	0.467
rat	ind10	RPL35	rat	chr6	+	RPG	0.126457	0.110445	1.14497	0.848302	ENSRNOG00000021300	NO	0.12548	0.10691	1.1736
rat	ind13	RPL35	rat	chr2	+	RPG	0.175045	0.216415	0.80884	0.408371	0	NO	0.16475	0.22652	0.7273
rat	ind12	RPL35	rat	chr2	+	RPG	0.139606	0.187922	0.742895	0.496874	0	NO	0.08339	0.17972	0.464
mouse	ind51	RPL35	mouse	chr15	-	RPG	0.057708	0.0988931	0.583539	0.216123	ENSMUSG00000069439	NO	0.03917	0.30349	0.1291
primate	Clade2	RPL35	human	chr13	+	RPG	0.241983	0.365196	0.662611	0.112173	0	NO	0	0	0.3548
primate	Clade2	RPL35	monkey	chr17	+	RPG	0.316982	0.543782	0.58292	0.0178953	0	NO	0.06746	0.19016	0.3548
primate	Clade2	RPL35	chimp	chr13	+	RPG	0.254367	0.358997	0.708548	0.197423	0	NO	0.13406	0.37789	0.3548
mouse	ind38	RPL35	mouse	chr8	+	RPG	0.0593886	0.0508453	1.16803	0.790382	ENSMUSG00000089704	NO	0.01409	0.28493	0.0495
rat	ind19	RPL35	rat	chr1	+	RT-RP	0.0985926	0.110166	0.894945	0.67972	ENSRNOG00000014105	NO	0.05192	0.14488	0.3583
rat	ind18	RPL35	rat	chr1	+	RPG	0.171696	0.251527	0.682613	0.185495	0	NO	0.22567	0.24987	0.9032
primate	Clade5	RPL35	monkey	chr3	+	RPG	0.14007	0.250129	0.559992	0.0550186	0	NO	0.04528	0.19103	0.237
primate	Clade5	RPL35	human	chr7	-	RPG	0.0923567	0.241612	0.382252	0.0037828	0	NO	0.09463	0.39924	0.237
cow	ind56	RPL35	dog	chr21	+	RPG	1.02457	1.6888	0.606684	0.150728	0	NO	0.20391	1.3332	0.153
mouse	ind41	RPL35	mouse	chr10	-	RPG	0.92773	0	0	0.00404744	0	NO	0.19533	0.59999	0.3256
mouse	ind33	RPL35	mouse	chr4	+	RPG	0.0581621	0.160151	0.363171	0.0102512	0	NO	0.02699	0.44582	0.0605
hominoid	Clade54	RPL35	chimp	chr6	-	RPG	0.0189647	0.0329708	0.575196	0.374422	0	NO	0.00071	0.01277	0.0559
hominoid	Clade54	RPL35	human	chr6	-	RPG	0.0189647	0.0442912	0.428181	0.203192	0	NO	0.03235	0.57913	0.0559
mouse	ind32	RPL35	mouse	chr14	+	RPG	0.17805	0.320057	0.556306	0.0382271	0	NO	0.10851	0.15995	0.6784
hominoid	Clade55	RPL35	chimp	chr7	-	RPG	0.129802	0.17044	0.761569	0.36863	0	NO	0.00276	0.04968	0.0555
hominoid	Clade55	RPL35	human	chr7	-	RPG	0.0228382	0.0328775	0.694647	0.659576	0	YES	0.03498	0.63057	0.0555
mouse	ind31	RPL35	mouse	chr6	+	RPG	0.172954	0.359317	0.481339	0.00672501	ENSMUSG00000001761	NO	0.08746	0.17366	0.5036
cow	ind65	RPL35	dog	chr15	-	RPG	1.61588	2.22002	0.727867	0.514942	0	NO	0.1836	1.1251	0.1632
primate	Clade8	RPL35	human	chr6	-	RPG	0.33305	0.450648	0.739047	0.216836	ENSG00000085377	NO	0.01358	0.05146	0.2639
primate	Clade8	RPL35	monkey	chr4	-	RPG	0.167055	0.368917	0.452826	0.00438176	ENSMMUG00000013483	NO	0.10639	0.40323	0.2639
primate	Clade8	RPL35	chimp	chr6	-	RPG	0.295953	0.453034	0.653268	0.115473	ENSPTRG00000018456	NO	0.11141	0.42226	0.2639
mouse	ind37	RPL35	mouse	chr7	+	RPG	0.113446	0.192987	0.587841	0.0917653	ENSMUSG00000030786	YES	0.06864	0.19162	0.3582
mouse	ind46	RPL35	mouse	chr1	-	RPG	0.220902	0.370353	0.596462	0.0512356	0	NO	0.14013	0.3074	0.4559
mouse	ind36	RPL35	mouse	chrX	+	RPG	0.102585	0.444108	0.230991	3.13311e-07	0	NO	0.1106	0.31959	0.3461
cow	ind35	RPS14	dog	chr36	+	RPG	0.278195	0.581759	0.478196	0.000591557	0	NO	0.1139	0.36703	0.3103
cow	ind39	RPS14	dog	chr11	-	RPG	0.129492	0.27687	0.467701	0.00490075	0	NO	0.05382	0.29872	0.1802
dog	ind48	RPS14	cow	chr26	-	RPG	0.599299	2.12826	0.281591	0.000269283	0	NO	0.26024	0.53649	0.4851
opossum	ind49	RPS14	opossum	chr1	+	RPG	0.37126	0.699057	0.531086	0.0131369	0	NO	0.23813	1.40004	0.1701
mouse	ind28	RPS14	mouse	chr4	+	RPG	0.918629	0	0	0.00755239	0	NO	0.15759	0.36943	0.4266
mouse	ind29	RPS14	mouse	chr4	+	RPG	0.306551	0.793838	0.386164	0.00139875	0	NO	0.23641	0.33798	0.6995
dog	ind43	RPS14	cow	chr23	+	RPG	0.0874136	0.258885	0.337655	0.000178394	ENSBTAG00000014063	NO	0.08252	0.38438	0.2147
dog	ind42	RPS14	cow	chr10	+	RPG	0.834	1.71914	0.485125	0.0160172	0	NO	0.24465	0.49917	0.4901
rat	ind25	RPS14	rat	chr3	-	RPG	0.0924226	0.176677	0.523117	0.0337822	ENSRNOG00000012051	NO	0.02534	0.11279	0.2246
rat	ind26	RPS14	rat	chr9	-	RPG	0.104441	0.136876	0.763033	0.376974	0	NO	0.04569	0.17074	0.2676
mouse	ind27	RPS14	mouse	chr13	+	RPG	0.216253	0.408494	0.529389	0.00767318	0	NO	0.06953	0.08	0.8691
rat	ind20	RPS14	rat	chr17	-	RPG	0.0527515	0.0672998	0.783827	0.432685	0	NO	0.02939	0.11521	0.2551
rat	ind21	RPS14	rat	chr4	-	RPG	1.05692	1.95463	0.540728	0.231171	0	NO	0.28512	0.73753	0.3866
rat	ind22	RPS14	rat	chr1	-	RPG	0.0732642	0.127449	0.574852	0.100883	ENSRNOG00000025122	NO	0.03953	0.11878	0.3328
rat	ind23	RPS14	rat	chr3	-	RPG	0.184878	0.211167	0.875507	0.559411	0	NO	0.08754	0.13735	0.6373
primate	Clade12	RPS14	human	chr1	+	RPG	0.256031	0.34245	0.747645	0.256349	ENSG00000075391	NO	0.03833	0.05168	0.7418
primate	Clade12	RPS14	monkey	chr1	-	RPG	0.235074	0.342119	0.68711	0.0986569	ENSMMUG00000021073	NO	0.07839	0.10568	0.7418
primate	Clade12	RPS14	chimp	chr1	+	RPG	0.285621	0.333069	0.857543	0.520059	ENSPTRG00000001717	NO	0.15056	0.20297	0.7418
primate	Clade10	RPS14	human	chr2	-	RPG	0.289546	0.596441	0.485456	0.010176	0	NO	0.00421	0.00425	0.991
primate	Clade10	RPS14	monkey	chr13	-	RPG	0.371765	0.733799	0.506631	0.0120683	0	NO	0.08905	0.08986	0.991
primate	Clade10	RPS14	chimp	chr2a	-	RPG	0.289546	0.562819	0.514456	0.0155578	0	NO	0.20096	0.20279	0.991
rodent	Clade17	RPS14	rat	chr3	+	RPG	0.336254	0.606442	0.554469	0.0138864	0	NO	0.16569	0.18547	0.8933
rodent	Clade17	RPS14	mouse	chr2	+	RPG	1.26543	2.81679	0.449246	0.0664563	0	NO	0.07937	0.08884	0.8933
rodent	Clade16	RPS14	rat	chr7	+	RPG	0.449945	1.01942	0.441375	0.000381604	ENSRNOG00000038755	NO	0.10519	0.27336	0.3848
rodent	Clade16	RPS14	mouse	chr10	+	RPG	-1	-1	-1	-1	0	NO	0.2915	0.75752	0.3848
rodent	Clade14	RPS14	rat	chr12	+	RPG	0.456433	0.89415	0.510465	0.00679537	0	NO	0.11536	0.17404	0.6629
rodent	Clade14	RPS14	mouse	chr5	-	RPG	0.358428	1.03961	0.344773	0.000616194	0	NO	0.1129	0.17032	0.6629
primate	Clade7	RPS14	human	chr1	-	RPG	0.244723	0.402102	0.60861	0.0248567	0	NO	0.00176	0.00446	0.3954
primate	Clade7	RPS14	monkey	chr1	+	RPG	0.254044	0.247273	1.02738	1	0	NO	0.05794	0.14654	0.3954
primate	Clade7	RPS14	chimp	chr1	-	RPG	0.156087	0.172415	0.905299	0.753854	0	NO	0.10985	0.2778	0.3954
dog	ind47	RPS14	cow	chr9	-	RPG	0.148127	0.19835	0.746795	0.288895	0	NO	0.10981	0.22629	0.4853
primate	Clade6	RPS14	human	chr1	+	RPG	0.0684481	0.132176	0.517855	0.0694403	ENSG00000173436	NO	0.00208	0.00442	0.4708
primate	Clade6	RPS14	monkey	chr1	+	RPG	0.368516	0.761391	0.484004	0.00227995	ENSMMUG00000005855	NO	0.03873	0.08227	0.4708
primate	Clade6	RPS14	chimp	chr1	+	RPG	0.0749026	0.111746	0.670293	0.315928	ENSPTRG00000000269	NO	0.05798	0.12316	0.4708
dog	ind44	RPS14	cow	chr7	+	RPG	0.238212	0.324057	0.735093	0.270934	0	NO	0.13732	0.26421	0.5197
dog	ind45	RPS14	cow	chr14	-	RPG	0.141298	0.259187	0.545157	0.0232875	0	NO	0.0821	0.288	0.2851
dog	ind40	RPS14	cow	chr17	+	RT-RP	0.0356738	0.150223	0.237472	0.000140824	ENSBTAG00000020532	NO	0.034	0.31769	0.107
human	ind50	RPS14	human	chr2	+	RPG	0.289546	0.562819	0.514456	0.0155578	0	NO	0.10781	0.33373	0.323
rat	ind15	RPS14	rat	chr2	+	RPG	0.233687	0.584248	0.399978	0.00333142	0	NO	0.11281	0.23115	0.488
mouse	ind32	RPS14	mouse	chr15	+	RT-RP	0.0149625	0.0822836	0.181841	0.0021301	ENSMUSG00000061848	NO	0.01523	0.17	0.0896
primate	Clade9	RPS14	human	chr4	-	RPG	0.326642	0.692933	0.47139	0.0053631	0	NO	0	0	0.6258
primate	Clade9	RPS14	monkey	chr5	-	RPG	0.37252	0.718726	0.518306	0.0128108	0	NO	0.05638	0.09009	0.6258
primate	Clade9	RPS14	chimp	chr4	-	RPG	0.315967	0.564337	0.559891	0.0284446	0	NO	0.18543	0.29633	0.6258
primate	Clade8	RPS14	human	chr7	+	RPG	1.09437	1.85662	0.589445	0.0893735	0	NO	0	0	0.9837
primate	Clade8	RPS14	monkey	chr3	+	RPG	1.03916	2.23446	0.465059	0.0560157	0	NO	0.08548	0.0869	0.9837
primate	Clade8	RPS14	chimp	chr7	+	RPG	1.09161	2.71479	0.402098	0.0232173	0	NO	0.21731	0.22092	0.9837
monkey	ind11	RPS14	monkey	chr1	-	RPG	0.0818603	0.110792	0.738866	0.320096	ENSMMUG00000000764	NO	0.08862	0.23967	0.3698
cow	ind36	RPS14	dog	chr1	-	RPG	0.245168	0.335953	0.729769	0.18671	0	NO	0.12685	0.30325	0.4183
rat	ind13	RPS14	rat	chr5	+	RT-RP	0	0	0	0	ENSRNOG00000026978	NO	1e-05	0.10072	0.0001
mouse	ind34	RPS14	mouse	chr9	-	RPG	0.172259	0.328855	0.523814	0.014813	0	NO	0.09979	0.20062	0.4974
primate	Clade3	RPS14	human	chr5	+	RPG	0.0869039	0.227846	0.381415	0.00156974	0	NO	0.00908	0.02933	0.3096
primate	Clade3	RPS14	monkey	chr6	+	RPG	0.0562113	0.110019	0.510922	0.079402	0	NO	0.02718	0.08778	0.3096
primate	Clade3	RPS14	chimp	chr5	+	RPG	0.0525319	0.136847	0.383874	0.015924	0	NO	0.06906	0.22307	0.3096
primate	Clade2	RPS14	human	chr16	+	RPG	0.149278	0.207364	0.719882	0.208408	0	NO	0.00388	0.00745	0.5205
primate	Clade2	RPS14	monkey	chr20	+	RPG	0.11056	0.338018	0.327082	3.60169e-05	ENSMMUG00000022924	NO	0.07778	0.14944	0.5205
primate	Clade2	RPS14	chimp	chr16	+	RPG	0.14592	0.193455	0.754284	0.340479	0	NO	0.1172	0.22519	0.5205
cow	ind38	RPS14	dog	chr25	-	RT-RP	0.0332168	0.0357888	0.928135	0.99261	0	NO	0.04072	0.243	0.1676
rat	ind19	RPS14	rat	chr20	-	RPG	0.161071	0.203604	0.7911	0.366944	0	NO	0.07307	0.1187	0.6156
rat	ind18	RPS14	rat	chr3	+	RT-RP	0.0555896	0.0818329	0.679306	0.359407	ENSRNOG00000031585	NO	0.03866	0.10234	0.3778
primate	Clade5	RPS14	human	chr6	+	RPG	1.0121	1.95246	0.518371	0.0374876	0	NO	0	0	0.7802
primate	Clade5	RPS14	monkey	chr4	+	RPG	0.959747	3.50797	0.27359	0.0103315	0	NO	0.07395	0.09478	0.7802
primate	Clade5	RPS14	chimp	chr6	+	RPG	0.993246	2.17587	0.456482	0.018414	0	NO	0.20342	0.26073	0.7802
eutheria	Clade4	RPS14	dog	chr15	+	RPG	0.26875	0.723101	0.371663	0.0194747	0	NO	0.23117	0.3776	0.6122
eutheria	Clade4	RPS14	chimp	chr4	+	RPG	1.24147	2.08677	0.594924	0.156773	0	NO	0.0479	0.07823	0.6122
eutheria	Clade4	RPS14	monkey	chr5	+	RPG	0.641122	0	0	0.000421626	0	NO	0.07163	0.11699	0.6122
eutheria	Clade4	RPS14	human	chr4	+	RPG	1.3199	2.30227	0.573302	0.205132	0	NO	0.04331	0.07073	0.6122
dog	ind41	RPS14	cow	chr16	+	RPG	0.107174	0.122835	0.8725	0.598093	0	NO	0.0304	0.2691	0.113
mouse	ind33	RPS14	mouse	chr3	-	RPG	0.0499332	0.112101	0.445432	0.0520317	0	NO	0.01354	0.14745	0.0918
mouse	ind31	RPS14	mouse	chr3	+	RPG	0.110086	0.322991	0.340834	0.000137498	0	NO	0.09437	0.0958	0.985
rodent	Clade24	RPS14	rat	chr3	-	RPG	1.27966	2.14201	0.597412	0.568587	0	NO	0.12262	0.18019	0.6805
rodent	Clade24	RPS14	mouse	chr2	-	RPG	-1	-1	-1	-1	0	NO	0.11906	0.17496	0.6805
mouse	ind30	RPS14	mouse	chr3	+	RPG	0.306792	0.543041	0.564952	0.00902157	0	NO	0.15555	0.28911	0.538
cow	ind37	RPS14	dog	chr3	-	RPG	0.318632	0.724563	0.439758	0.0314937	0	NO	0.18809	0.30847	0.6097
dog	ind46	RPS14	cow	chr12	-	RPG	0.112734	0.153691	0.733514	0.316243	0	NO	0.10504	0.23498	0.447
mouse	ind48	RPS13	mouse	chr1	+	RPG	0.2494	0.308703	0.807899	0.455978	0	NO	0.09865	0.08441	1.1686
mouse	ind49	RPS13	mouse	chr7	+	RPG	0.408257	0.739427	0.552126	0.0343604	0	NO	0.24896	0.3513	0.7087
rat	ind42	RPS13	rat	chr3	-	RT-RP	0	0	0	0	ENSRNOG00000028021	NO	2e-05	0.1663	0.0001
mouse	ind46	RPS13	mouse	chr2	+	RPG	0.142699	0.227224	0.628012	0.0869552	0	NO	0.05667	0.07723	0.7337
mouse	ind47	RPS13	mouse	chr13	+	RPG	0.0978427	0.209738	0.4665	0.0457157	ENSMUSG00000042426	NO	0.06454	0.08209	0.7863
mouse	ind45	RPS13	mouse	chr17	+	RPG	0.804147	1.47517	0.545121	0.0169884	0	NO	0.05553	0.08523	0.6515
primate	Clade13	RPS13	human	chr15	-	RPG	0.0796496	0.232211	0.343005	0.000574658	0	NO	0.00445	0.02955	0.1505
primate	Clade13	RPS13	monkey	chr7	-	RPG	0.104681	0.242386	0.431878	0.00263996	0	NO	0.02776	0.18452	0.1505
primate	Clade13	RPS13	chimp	chr15	-	RPG	0.0815459	0.200191	0.407341	0.00321967	0	NO	0.05774	0.38379	0.1505
primate	Clade11	RPS13	human	chr2	-	RPG	0.980378	1.36347	0.71903	0.287098	ENSG00000115137	NO	0.00391	0.00959	0.4078
primate	Clade11	RPS13	monkey	chr13	-	RPG	0.749709	1.12264	0.667807	0.151558	ENSMMUG00000009603	NO	0.04882	0.11971	0.4078
primate	Clade11	RPS13	chimp	chr2a	-	RPG	0.980378	1.2641	0.775554	0.362193	ENSPTRG00000011719	NO	0.12794	0.31371	0.4078
primate	Clade10	RPS13	human	chr4	-	RPG	0.129893	0.452193	0.287251	0.00184144	0	NO	0	0	0.2411
primate	Clade10	RPS13	monkey	chr5	-	RPG	0.13093	0.307801	0.425372	0.0651541	0	NO	0.03217	0.1334	0.2411
primate	Clade10	RPS13	chimp	chr4	-	RPG	0.119808	0.447146	0.26794	0.00129841	0	NO	0.12956	0.53724	0.2411
rodent	Clade16	RPS13	rat	chr6	+	RPG	1.02873	1.83534	0.56051	0.239387	0	NO	0.1349	0.18586	0.7258
rodent	Clade16	RPS13	mouse	chr5	-	RPG	1.08968	2.01309	0.541298	0.190092	0	NO	0.15188	0.20925	0.7258
rodent	Clade18	RPS13	rat	chr6	+	RPG	1.05681	2.33848	0.451923	0.0470376	0	NO	0.07365	0.0907	0.812
rodent	Clade18	RPS13	mouse	chr12	+	RPG	0.30487	0.751766	0.405539	0.000462444	0	NO	0.15101	0.18597	0.812
dog	ind77	RPS13	cow	chr19	-	RPG	0.308341	0.439853	0.701008	0.118261	0	NO	0.26401	0.70702	0.3734
dog	ind76	RPS13	cow	chr26	-	RPG	0.186098	0.588384	0.316287	0.000115642	0	NO	0.21396	0.85196	0.2511
dog	ind75	RPS13	cow	chr3	-	RPG	0.0458037	0.0946909	0.483718	0.093845	ENSBTAG00000011091	NO	0.03449	0.4629	0.0745
dog	ind74	RPS13	cow	chr1	-	RPG	0.223317	0.380386	0.587081	0.0167011	0	NO	0.1288	0.60302	0.2136
dog	ind73	RPS13	cow	chr4	-	RPG	0.274595	0.487836	0.562884	0.0196256	0	NO	0.06302	0.45236	0.1393
dog	ind72	RPS13	cow	chr1	+	RPG	0.322609	0.417619	0.772497	0.302508	0	NO	0.07554	0.53795	0.1404
dog	ind71	RPS13	cow	chr1	+	RPG	0.00896966	0.0360857	0.248566	0.118403	0	NO	0.00487	0.47666	0.0102
dog	ind70	RPS13	cow	chr13	+	RPG	0.0767014	0.118579	0.646838	0.236995	0	NO	0.02542	0.56076	0.0453
opossum	ind79	RPS13	opossum	chr8	+	RPG	0.090427	0.360729	0.250678	0.0190578	0	NO	0.25059	0.36508	0.6864
opossum	ind78	RPS13	opossum	chr3	+	RPG	0.140518	0.287018	0.48958	0.152993	ENSMODG00000024664	NO	0.22021	0.52931	0.416
primate	Clade8	RPS13	human	chr15	+	RPG	0.0395693	0.162158	0.244017	0.000320402	0	NO	0	0	0.2448
primate	Clade8	RPS13	monkey	chr7	+	RT-RP	0.0643013	0.105054	0.612079	0.204437	0	NO	0.03694	0.15093	0.2448
primate	Clade8	RPS13	chimp	chr15	+	RPG	0.0423879	0.139062	0.304812	0.00238301	0	NO	0.05467	0.22337	0.2448
primate	Clade3	RPS13	human	chr5	+	RPG	1.0836	1.57808	0.686658	0.181413	0	NO	0.01105	0.02813	0.3926
primate	Clade3	RPS13	monkey	chr6	+	RPG	0.925776	1.69434	0.546395	0.0179234	0	NO	0.03884	0.09892	0.3926
primate	Clade3	RPS13	chimp	chr5	+	RPG	1.0883	1.54629	0.703812	0.183901	0	NO	0.11235	0.28613	0.3926
primate	Clade7	RPS13	human	chr1	+	RPG	0.187444	0.370791	0.505523	0.00543275	0	NO	0.002	0.00687	0.2915
primate	Clade7	RPS13	monkey	chr1	+	RPG	0.0941528	0.121389	0.775628	0.470414	0	NO	0.06116	0.20984	0.2915
primate	Clade7	RPS13	chimp	chr1	+	RPG	0.187139	0.343289	0.545133	0.0167921	0	NO	0.09045	0.31034	0.2915
primate	Clade6	RPS13	human	chr2	+	RPG	0.10614	0.206332	0.514414	0.0242907	0	NO	0.00151	0.00862	0.1748
primate	Clade6	RPS13	monkey	chr13	+	RPG	0.127109	0.270071	0.470651	0.00677681	0	NO	0.03115	0.17819	0.1748
primate	Clade6	RPS13	chimp	chr2a	+	RPG	0.111415	0.212251	0.524919	0.0267969	0	NO	0.04946	0.28295	0.1748
primate	Clade5	RPS13	human	chr2	+	RPG	0.283506	0.586631	0.483278	0.00293377	0	NO	0.00388	0.01016	0.3816
primate	Clade5	RPS13	monkey	chr13	+	RPG	0.19428	0.408632	0.47544	0.00468267	0	NO	0.02859	0.07492	0.3816
primate	Clade5	RPS13	chimp	chr2a	+	RPG	0.185039	0.490512	0.377236	0.000179843	0	NO	0.10521	0.27573	0.3816
cow	ind62	RPS13	dog	chr17	+	RPG	1.0859	1.7937	0.605398	0.116366	0	NO	0.20698	0.7797	0.2655
cow	ind63	RPS13	dog	chr28	+	RPG	0.112741	0.182649	0.617256	0.143149	0	NO	0.02696	0.43684	0.0617
cow	ind64	RPS13	dog	chr7	+	RPG	0.323428	0.432062	0.748569	0.166663	0	NO	0.11493	0.53684	0.2141
cow	ind65	RPS13	dog	chr20	-	RPG	0.308725	0.449429	0.686927	0.122367	0	NO	0.02489	0.56807	0.0438
cow	ind66	RPS13	dog	chr10	-	RPG	0.252394	0.622968	0.405147	0.00123798	0	NO	0.14966	0.74103	0.202
cow	ind67	RPS13	dog	chr3	-	RPG	1.07447	1.45501	0.738464	0.231114	0	NO	0.32527	0.85347	0.3811
cow	ind68	RPS13	dog	chr8	-	RPG	0	0.00878573	0	0	0	NO	4e-05	0.40696	0.0001
dog	ind69	RPS13	cow	chr13	+	RT-RP	0.00891089	0	0	0	ENSBTAG00000003937	NO	0.01464	0.42659	0.0343
rodent	Clade38	RPS13	mouse	chr6	-	RPG	0.266704	0.634715	0.420195	0.00182093	0	NO	0.05716	0.08047	0.7103
rodent	Clade38	RPS13	rat	chr4	-	RPG	0.301686	0.938692	0.321389	0.0006777	0	NO	0.35697	0.50255	0.7103
rodent	Clade38	RPS13	mouse	chr6	-	RPG	0.26744	0.669085	0.39971	0.00107287	0	NO	0.22067	0.31066	0.7103
rodent	Clade30	RPS13	rat	chr11	+	RPG	0.705756	0.85245	0.827915	0.419383	0	NO	0.07009	0.08917	0.786
rodent	Clade30	RPS13	mouse	chr16	-	RPG	0.670687	0.999555	0.670985	0.155591	0	NO	0.0366	0.04656	0.786
rat	ind15	RPS13	rat	chr17	+	RPG	1.39968	0	0	0.0603622	0	NO	0.19904	0.37445	0.5316
monkey	ind14	RPS13	monkey	chr15	-	RPG	0.0209135	0.0466282	0.448515	0.157977	ENSMMUG00000012745	NO	0.01936	0.37646	0.0514
rat	ind17	RPS13	rat	chr6	+	RPG	0.0979033	0.247323	0.395853	0.070519	0	NO	0.09989	0.28231	0.3538
monkey	ind12	RPS13	monkey	chrX	-	RT-RP	0.0178368	0.0179755	0.992287	0.937053	ENSMMUG00000032342	NO	0.01944	0.36458	0.0533
rat	ind19	RPS13	rat	chr10	+	RPG	0.361604	0.528136	0.684679	0.386852	0	NO	0.51081	0.81678	0.6254
rodent	Clade28	RPS13	rat	chr3	+	RPG	0.238836	0.485182	0.492261	0.00132619	0	NO	0.10823	0.13595	0.7961
rodent	Clade28	RPS13	mouse	chr2	+	RPG	0.269426	0.609858	0.441785	0.0553262	0	NO	0.12442	0.15628	0.7961
rodent	Clade29	RPS13	rat	chr11	+	RPG	0.377269	0.939821	0.401427	0.0557687	0	NO	0.29362	0.27762	1.0576
rodent	Clade29	RPS13	mouse	chr16	+	RPG	0.201744	0.381955	0.528188	0.0494367	0	NO	0.08343	0.07888	1.0576
rodent	Clade23	RPS13	rat	chr2	+	RPG	0.256198	0.427963	0.598645	0.0659053	0	NO	0.10948	0.14546	0.7527
rodent	Clade23	RPS13	mouse	chr3	+	RPG	0.260315	0.550242	0.473091	0.00323389	0	NO	0.00779	0.01035	0.7527
rodent	Clade26	RPS13	rat	chr1	+	RPG	0.43872	1.2265	0.357701	1.74675e-05	0	NO	0.0948	0.17275	0.5487
rodent	Clade26	RPS13	mouse	chr7	+	RPG	0.372139	0.963621	0.386188	0.000360312	0	NO	0.13663	0.24898	0.5487
rodent	Clade24	RPS13	rat	chr2	+	RPG	0.262282	0.931665	0.28152	0.00221826	0	NO	0.09652	0.15498	0.6228
rodent	Clade24	RPS13	mouse	chr3	+	RPG	0.35663	0.835499	0.426847	0.000678128	0	NO	0.2508	0.4027	0.6228
human	ind86	RPS13	human	chrX	-	RPG	0.110758	0.35373	0.313115	0.00290758	0	NO	0.15632	0.42838	0.3649
opossum	ind84	RPS13	opossum	chr3	-	RPG	0.245683	1.00832	0.243655	0.000358963	0	NO	0.43274	1.31246	0.3297
opossum	ind85	RPS13	opossum	chr3	-	RPG	0.172904	0.324792	0.532353	0.0394432	0	NO	0.22968	1.02929	0.2231
opossum	ind82	RPS13	opossum	chr1	-	RPG	0.35414	1.15178	0.307471	1.06183e-06	0	NO	0.33857	5.85637	0.0578
opossum	ind83	RPS13	opossum	chr1	-	RPG	1.12385	0	0	4.30754e-05	0	NO	0.36401	0.9035	0.4029
opossum	ind80	RPS13	opossum	chr8	+	RPG	0.177069	0.292389	0.605596	0.05702	0	NO	0.10021	0.58675	0.1708
opossum	ind81	RPS13	opossum	chr2	-	RPG	0.308936	1.93147	0.159949	0.000858037	0	NO	0.25143	0.70515	0.3566
rat	ind33	RPS13	rat	chr17	-	RPG	0.957408	1.73131	0.552996	0.0272861	0	NO	0.18936	0.32585	0.5811
rat	ind32	RPS13	rat	chr19	+	RPG	0.967245	1.12778	0.857651	0.648055	0	NO	0.12127	0.19797	0.6125
rat	ind31	RPS13	rat	chr15	+	RPG	0.0926189	0.151714	0.610482	0.0976087	ENSRNOG00000037949	NO	0.02542	0.1524	0.1668
rat	ind37	RPS13	rat	chr2	-	RPG	1.02654	1.89926	0.540493	0.0556945	ENSRNOG00000010891	NO	0.13864	0.32865	0.4219
rat	ind36	RPS13	rat	chr14	-	RPG	0.38369	0.863421	0.444383	0.000873257	0	NO	0.26474	0.56258	0.4706
rat	ind35	RPS13	rat	chr14	-	RPG	0.140396	0.312921	0.448663	0.0016739	ENSRNOG00000038777	NO	0.11221	0.17047	0.6582
rat	ind34	RPS13	rat	chr18	-	RPG	1.46595	3.06226	0.478715	0.112736	ENSRNOG00000029370	NO	0.2352	0.61927	0.3798
rat	ind39	RPS13	rat	chr1	-	RPG	0.333118	0.615395	0.541308	0.0368604	0	NO	0.20397	0.49422	0.4127
rodent	Clade44	RPS13	rat	chr11	-	RPG	0.237642	0.56345	0.421763	0.000356941	0	NO	0.08802	0.12265	0.7177
rodent	Clade44	RPS13	mouse	chr16	-	RPG	0.333925	0.536191	0.622773	0.0436873	0	NO	0.13579	0.18922	0.7177
rodent	Clade40	RPS13	rat	chrX	-	RPG	0.421495	1.10356	0.381943	4.68933e-05	0	NO	0.14635	0.16152	0.9061
rodent	Clade40	RPS13	mouse	chrX	+	RPG	1.01144	0	0	0.00227626	0	NO	0.0083	0.00916	0.9061
rodent	Clade41	RPS13	rat	chr7	-	RPG	0.724115	1.55769	0.464866	0.00218198	0	NO	0.08853	0.16175	0.5473
rodent	Clade41	RPS13	mouse	chr15	-	RPG	0.231367	0.322991	0.716328	0.193261	0	NO	0.01279	0.02338	0.5473
rat	Clade43	RPS13	rat	chr8	-	RPG	0.964233	2.71494	0.355158	0.020443	ENSRNOG00000038746	NO	0.0312	0.10123	0.3082
rat	Clade43	RPS13	rat	chr8	-	RPG	0.116668	0.221632	0.526406	0.0267599	ENSRNOG00000038746	NO	0.05523	0.17918	0.3082
rat	ind25	RPS13	rat	chr1	+	RPG	0.162104	0.174554	0.928676	0.825179	ENSRNOG00000043361	NO	0.10098	0.13903	0.7264
rat	ind27	RPS13	rat	chr7	+	RPG	1.64054	1.9018	0.862623	0.703325	0	NO	0.06351	0.09562	0.6642
rat	ind20	RPS13	rat	chr5	+	RPG	0.0694341	0.142192	0.488313	0.0459684	0	NO	0.04044	0.1087	0.372
rat	ind21	RPS13	rat	chr12	+	RPG	0.118845	0.277238	0.428676	0.0150115	ENSRNOG00000001445	NO	0.05215	0.16823	0.31
rat	ind22	RPS13	rat	chr2	+	RPG	0.085631	0.178492	0.479746	0.0164681	0	NO	0.07746	0.14004	0.5531
monkey	ind4	RPS13	monkey	chr14	+	RPG	0.0104597	0	0	0	ENSMMUG00000030947	NO	0.00486	0.33154	0.0147
monkey	ind2	RPS13	monkey	chr17	+	RT-RP	0.00592581	0.00881134	0.67252	0.726131	ENSMMUG00000030761	NO	0.00484	0.35601	0.0136
monkey	ind9	RPS13	monkey	chr16	-	RPG	0.0184364	0.0558184	0.330293	0.0613925	ENSMMUG00000030324	NO	0.02496	0.37257	0.067
mouse	ind59	RPS13	mouse	chr11	-	RPG	0.0179477	0.0461627	0.388793	0.124331	0	NO	0.01466	0.16878	0.0868
mouse	ind58	RPS13	mouse	chr8	-	RT-RP	0.00592351	0.00882149	0.671486	0.725859	ENSMUSG00000031832	NO	0.00486	0.12294	0.0395
mouse	ind51	RPS13	mouse	chr8	+	RT-RP	0	0.017748	0	0	ENSMUSG00000066362	YES	1e-05	0.12189	0.0001
mouse	ind50	RPS13	mouse	chr9	+	RPG	1.12955	1.5861	0.71216	0.20896	0	NO	0.16441	0.32364	0.508
mouse	ind53	RPS13	mouse	chr13	-	RPG	1.49085	1.43216	1.04098	0.90049	0	NO	0.07859	0.14146	0.5556
mouse	ind52	RPS13	mouse	chr13	-	RPG	0.0511055	0.197531	0.258721	0.195887	0	NO	0.26448	0.21163	1.2497
mouse	ind55	RPS13	mouse	chr7	-	RT-RP	0	0	0	0	ENSMUSG00000069972	YES	1e-05	0.13753	0.0001
mouse	ind54	RPS13	mouse	chr1	-	RPG	0.862633	1.40765	0.612819	0.0768099	0	NO	0.16675	0.22831	0.7304
mouse	ind57	RPS13	mouse	chr3	-	RPG	0.0849449	0.0644437	1.31813	0.966333	0	NO	0.05851	0.03519	1.6626
mouse	ind56	RPS13	mouse	chr7	-	RT-RP	0.0118759	0.00886201	1.34009	0.85109	ENSMUSG00000030986	NO	0.00486	0.12294	0.0395
hominoid	Clade60	RPS13	chimp	chr1	-	RPG	0.123482	0.107176	1.15214	0.729678	0	NO	0.00069	0.00996	0.0694
hominoid	Clade60	RPS13	human	chr1	-	RPG	0.0690938	0.0700624	0.986175	0.827263	0	YES	0.02607	0.37549	0.0694
hominoid	Clade61	RPS13	human	chrX	-	RPG	0.0620476	0.317571	0.195382	0.00016254	0	NO	0	0	0.3724
hominoid	Clade61	RPS13	chimp	chrX	-	RPG	0.0561485	0.328457	0.170946	6.84745e-05	0	NO	0.00706	0.01896	0.3724
hominoid	Clade61	RPS13	chimp	chrX	-	RPG	0.104405	0.380861	0.274128	0.000603059	0	NO	0.15379	0.413	0.3724
cow	ind49	RPL22	dog	chr17	+	RPG	0.16009	0.454915	0.351913	0.00173481	0	NO	0.28865	0.95727	0.3015
mouse	ind42	RPL22	mouse	chr15	-	RPG	0.347679	0	0	9.89091e-14	0	NO	0.27299	13.2415	0.0206
mouse	ind40	RPL22	mouse	chrX	-	RT-RP	0.297577	0	0	2.85307e-16	0	NO	0.29752	11.0414	0.0269
mouse	ind41	RPL22	mouse	chr8	-	RT-RP	0.0926202	0.212619	0.435615	0.0117304	0	NO	0.05463	1.0932	0.05
chimp	ind44	RPL22	chimp	chr14	-	RPG	0.0887677	0.28292	0.313755	0.00341796	0	NO	0.0747	0.11967	0.6242
primate	Clade13	RPL22	human	chrX	-	RPG	0.319852	0.368149	0.868812	0.563383	0	NO	0.00749	0.01544	0.4851
primate	Clade13	RPL22	monkey	chrX	-	RPG	0.133164	0.381297	0.349241	0.000376756	0	NO	0.0664	0.13689	0.4851
primate	Clade13	RPL22	chimp	chrX	-	RPG	0.330498	0.346042	0.95508	0.773855	0	NO	0.06596	0.13599	0.4851
primate	Clade12	RPL22	human	chr1	-	RPG	0.0682206	0.147606	0.462181	0.0564764	0	NO	0.00357	0.00519	0.6867
primate	Clade12	RPL22	monkey	chr1	-	RPG	0.198219	0.36946	0.536511	0.0588763	0	NO	0.07403	0.10781	0.6867
primate	Clade12	RPL22	chimp	chr1	-	RPG	0.0840452	0.183508	0.457991	0.0441975	0	NO	0.08806	0.12824	0.6867
primate	Clade11	RPL22	chimp	chr2b	-	RPG	0.185362	0.490666	0.377776	0.000270928	0	NO	0.07658	0.17602	0.4351
primate	Clade11	RPL22	monkey	chr13	-	RPG	0.110269	0.363026	0.303748	0.000136483	0	NO	0.04411	0.10138	0.4351
primate	Clade11	RPL22	human	chr2	-	RPG	0.13721	0.421076	0.325855	0.00136866	0	NO	0.03746	0.0861	0.4351
primate	Clade10	RPL22	human	chr2	+	RPG	0.263952	0.436181	0.605142	0.0381579	0	NO	0.0995	0.16461	0.6045
primate	Clade10	RPL22	monkey	chr13	-	RPG	0.191697	0.403749	0.474793	0.00628837	0	NO	0.03874	0.06408	0.6045
primate	Clade10	RPL22	chimp	chr2a	-	RPG	0.0780515	0.169107	0.461552	0.0395218	0	NO	0.01153	0.01907	0.6045
primate	Clade10	RPL22	human	chr2	-	RPG	0.0778717	0.241888	0.321932	0.000581943	0	YES	0.04743	0.07847	0.6045
primate	Clade17	RPL22	human	chr7	-	RPG	0.111584	0.240544	0.463883	0.0127185	ENSG00000157927	NO	0.00326	0.01042	0.3132
primate	Clade17	RPL22	monkey	chr3	-	RPG	0.0962469	0.211637	0.454774	0.0365565	ENSMMUG00000011232	NO	0.04021	0.12837	0.3132
primate	Clade17	RPL22	chimp	chr7	-	RPG	0.113356	0.268179	0.422688	0.00802583	ENSPTRG00000018877	NO	0.06906	0.2205	0.3132
primate	Clade14	RPL22	monkey	chrX	-	RPG	0.291998	0.530842	0.550065	0.0213929	0	NO	0.02635	0.05318	0.4954
primate	Clade14	RPL22	human	chrX	-	RPG	0.131998	0.595379	0.221704	0.00103261	0	NO	0.11265	0.22737	0.4954
primate	Clade19	RPL22	human	chr10	-	RPG	0.215444	0.577968	0.372761	8.76263e-05	0	NO	0	0	0.4099
primate	Clade19	RPL22	monkey	chr9	-	RPG	0.253015	0.554308	0.456452	0.00260313	0	NO	0.0308	0.07516	0.4099
primate	Clade19	RPL22	chimp	chr10	-	RPG	0.228452	0.560103	0.407874	0.000361148	0	NO	0.09758	0.23808	0.4099
primate	Clade18	RPL22	human	chr10	+	RPG	0.244905	0.398478	0.614601	0.0718318	0	NO	0.01355	0.01313	1.0317
primate	Clade18	RPL22	monkey	chr9	-	RPG	0.2662	0.332212	0.801297	0.357464	0	NO	0.06968	0.06754	1.0317
primate	Clade18	RPL22	chimp	chr10	-	RPG	0.2468	0.389203	0.634116	0.0722487	0	NO	0.09554	0.0926	1.0317
dog	ind77	RPL22	cow	chr3	-	RPG	0.287579	0.770365	0.373303	0.00416127	0	NO	0.42675	1.54699	0.2759
dog	ind76	RPL22	cow	chr14	-	RPG	0.0795809	0.402067	0.197929	0.000441288	ENSBTAG00000013621	NO	0.06656	1.17046	0.0569
dog	ind75	RPL22	cow	chr6	-	RPG	0.228655	0.599706	0.381279	0.000706273	0	NO	0.35203	1.0304	0.3416
dog	ind74	RPL22	cow	chr18	-	RPG	0.298585	0	0	2.32517e-10	ENSBTAG00000003089	NO	0.31761	64.742	0.0049
dog	ind72	RPL22	cow	chr19	+	RPG	0.15506	0.426416	0.363635	0.000192092	0	NO	0.15236	0.87975	0.1732
dog	ind71	RPL22	cow	chr25	+	RPG	0.286263	0.941106	0.304177	0.000990666	0	NO	0.24452	0.7632	0.3204
dog	ind70	RPL22	cow	chr2	+	RPG	0.227802	0.684671	0.332717	9.12406e-05	0	NO	0.26868	0.80984	0.3318
dog	ind79	RPL22	cow	chr8	-	RPG	0.254871	0	0	5.92014e-17	0	NO	0.25885	10.065	0.0257
primate	Clade8	RPL22	monkey	chr16	-	RPG	0.0969152	0.580603	0.166922	2.95125e-06	0	NO	0.01911	0.05419	0.3527
primate	Clade8	RPL22	human	chr17	+	RPG	0.175601	0.716763	0.244992	5.21437e-08	0	NO	0.11617	0.32937	0.3527
primate	Clade2	RPL22	human	chr11	-	RPG	0.576555	1.28066	0.450203	0.0151002	ENSG00000135365	NO	0.00418	0.00561	0.746
primate	Clade2	RPL22	monkey	chr14	+	RPG	0.161419	0.438725	0.367927	0.00132573	ENSMMUG00000002617	NO	0.18954	0.25407	0.746
primate	Clade2	RPL22	chimp	chr11	-	RPG	0.585372	1.31786	0.444185	0.0156936	ENSPTRG00000003542	NO	0.20595	0.27607	0.746
primate	Clade6	RPL22	human	chr1	-	RPG	0.213053	0.388135	0.548915	0.0607156	0	NO	0.00669	0.01139	0.5872
primate	Clade6	RPL22	monkey	chr1	+	RPG	0.228507	0.668837	0.341648	1.78346e-05	0	NO	0.04466	0.07604	0.5872
primate	Clade6	RPL22	chimp	chr1	-	RPG	0.280685	0.40897	0.686322	0.140953	0	NO	0.13746	0.23409	0.5872
primate	Clade5	RPL22	human	chr6	+	RPG	0.376332	0.810961	0.464057	0.00952548	0	NO	0.0062	0.01092	0.5681
primate	Clade5	RPL22	monkey	chr4	+	RPG	0.153814	0.52303	0.294083	0.00013739	0	NO	0.16197	0.28512	0.5681
primate	Clade5	RPL22	chimp	chr6	+	RPG	0.386381	0.766628	0.504001	0.00399933	0	NO	0.10601	0.18662	0.5681
primate	Clade4	RPL22	chimp	chr2a	+	RPG	0.0616678	0.362868	0.169946	1.22495e-07	0	NO	0.00318	0.00646	0.4913
primate	Clade4	RPL22	chimp	chr2a	+	RPG	0.0653256	0.340954	0.191596	8.1824e-07	0	NO	0.00311	0.00634	0.4913
primate	Clade4	RPL22	monkey	chr13	+	RPG	0.102063	0.223018	0.457646	0.0245516	0	NO	0.0792	0.16122	0.4913
primate	Clade4	RPL22	human	chr2	+	RPG	0.107195	0.315488	0.339775	0.000611644	0	NO	0.14514	0.29544	0.4913
cow	ind60	RPL22	dog	chr2	-	RPG	0.240199	0.553592	0.433892	0.00137563	0	NO	0.07708	0.509	0.1514
cow	ind61	RPL22	dog	chr2	-	RPG	0.0303915	0.0176403	1.72284	0.663321	0	NO	0.02155	0.42341	0.0509
cow	ind62	RPL22	dog	chr8	-	RPG	0.0873181	0.130363	0.669806	0.287499	0	NO	0.18205	0.54002	0.3371
cow	ind63	RPL22	dog	chr25	-	RPG	0.0200808	0.115546	0.17379	0.00486326	0	NO	0.10489	0.56621	0.1852
dog	ind64	RPL22	cow	chr18	+	RPG	0.144371	0.338942	0.425946	0.0126078	0	NO	0.13216	0.70067	0.1886
dog	ind65	RPL22	cow	chr10	+	RT-RP	0.194881	0	0	7.20921e-20	0	NO	0.18497	11.4834	0.0161
dog	ind66	RPL22	cow	chr29	+	RPG	0.263219	0	0	3.2609e-22	ENSBTAG00000012959	NO	0.23547	6.1885	0.038
dog	ind67	RPL22	cow	chr5	+	RPG	0.260504	0	0	7.79616e-18	ENSBTAG00000017641	NO	0.18259	11.1446	0.0164
dog	ind68	RPL22	cow	chr21	+	RPG	0.232923	0	0	4.9167e-19	0	NO	0.23443	3.09853	0.0757
dog	ind69	RPL22	cow	chr12	+	RPG	0.216807	0.495095	0.43791	0.0019432	ENSBTAG00000000059	NO	0.2506	1.80661	0.1387
monkey	ind15	RPL22	monkey	chr7	-	RPG	0.0336313	0.0517836	0.649459	0.479329	0	NO	0.02095	0.07975	0.2627
monkey	ind16	RPL22	monkey	chr7	-	RPG	0.0336741	0.121363	0.277466	0.0112432	0	NO	0.02091	0.09618	0.2174
human	ind86	RPL22	human	chr3	-	RPG	0.0642431	0.0618359	1.03893	0.996746	ENSG00000085276	YES	0.03071	0.09304	0.3301
human	ind84	RPL22	human	chr1	+	RPG	0.0880694	0.355495	0.247737	2.41131e-05	0	NO	0.04889	0.14342	0.3409
human	ind85	RPL22	human	chr1	-	RPG	0.0932162	0.360662	0.258459	1.42498e-05	0	NO	0.05383	0.1438	0.3744
human	ind82	RPL22	human	chr14	+	RPG	0.166658	0.381839	0.436461	0.00378159	0	NO	0.15743	0.13563	1.1608
human	ind83	RPL22	human	chr2	+	RPG	0.0814884	0.296301	0.275019	5.50772e-05	0	NO	0.14359	0.32262	0.4451
dog	ind80	RPL22	cow	chr11	-	RPG	0.0907021	0.38899	0.233173	0.328922	0	NO	0.16339	0.76945	0.2123
opossum	ind81	RPL22	opossum	chr6	+	RPG	0.245385	0.401794	0.610723	0.356995	0	NO	0.21783	65.0354	0.0033
mouse	ind33	RPL22	mouse	chr1	+	RPG	0.904204	0	0	6.42604e-07	0	NO	0.31625	6.04035	0.0524
mouse	ind32	RPL22	mouse	chr2	+	RPG	1.00124	0	0	0.021364	ENSMUSG00000046618	NO	0.17567	1.05371	0.1667
mouse	ind31	RPL22	mouse	chr2	+	RPG	0.0274296	0.121791	0.225219	0.0102415	0	NO	0.03123	0.70665	0.0442
rat	ind30	RPL22	rat	chr19	-	RT-RP	0.251036	0	0	2.11819e-27	0	NO	0.26927	11.2029	0.024
mouse	ind37	RPL22	mouse	chr5	-	RT-RP	0.217201	0	0	1.08313e-20	ENSMUSG00000029012	YES	0.22092	4.88778	0.0452
mouse	ind36	RPL22	mouse	chr11	+	RT-RP	0.275974	0.7363	0.374812	0.0183557	0	NO	0.29311	0.69818	0.4198
mouse	ind35	RPL22	mouse	chr11	+	RPG	0.0933942	0.169893	0.549722	0.0975729	0	NO	0.0333	0.96469	0.0345
mouse	ind34	RPL22	mouse	chr8	+	RPG	0.0528859	0.267783	0.197495	0.00818342	0	NO	0.37576	1.41983	0.2646
mouse	ind39	RPL22	mouse	chrX	-	RPG	0.0794925	0.110557	0.719021	0.361342	0	NO	0.07834	0.73446	0.1067
mouse	ind38	RPL22	mouse	chr4	-	RPG	0.155253	0.454631	0.341492	0.0229055	0	NO	0.20286	1.28229	0.1582
hominoid	Clade48	RPL22	chimp	chr1	-	RPG	0.0841968	0.355276	0.23699	1.91965e-05	0	NO	0.00277	0.00813	0.3403
hominoid	Clade48	RPL22	human	chr1	+	RPG	0.0880694	0.377471	0.233314	1.07466e-05	0	NO	0.0485	0.14252	0.3403
hominoid	Clade45	RPL22	chimp	chr14	-	RPG	0.066468	0.0797621	0.833329	0.797589	0	NO	0.0078	0.02629	0.2968
hominoid	Clade45	RPL22	human	chr14	-	RPG	0.111543	0.123733	0.901482	0.837046	0	YES	0.03356	0.11306	0.2968
hominoid	Clade46	RPL22	chimp	chr12	-	RPG	0.261292	0.3724	0.701642	0.185549	0	NO	0.00741	0.0173	0.4285
hominoid	Clade46	RPL22	human	chr12	-	RPG	0.0894236	0.301701	0.296398	0.00010031	0	NO	0.05352	0.12489	0.4285
hominoid	Clade47	RPL22	chimp	chr4	-	RPG	0.466168	0	0	2.37635e-15	0	NO	0.00511	0.08003	0.0639
hominoid	Clade47	RPL22	human	chr4	+	RPG	0.448936	0	0	1.93018e-16	ENSG00000145216	NO	0.26678	4.17435	0.0639
hominoid	Clade43	RPL22	chimp	chr2b	-	RPG	0.295345	0.443454	0.66601	0.201999	0	NO	0.00814	0.02058	0.3956
hominoid	Clade43	RPL22	human	chr2	-	RPG	0.328025	0.486226	0.674634	0.224205	0	NO	0.11931	0.30161	0.3956
rat	ind28	RPL22	rat	chr4	-	RPG	0.00332284	0	0	0	ENSRNOG00000028747	NO	0.0056	0.56772	0.0099
rat	ind29	RPL22	rat	chrX	-	RPG	0.248048	0	0	5.18248e-24	0	NO	0.24987	15.7909	0.0158
rat	ind24	RPL22	rat	chr7	+	RPG	0.117727	0.241073	0.488345	0.0238866	ENSRNOG00000037185	NO	6e-05	0.62489	0.0001
rat	ind25	RPL22	rat	chr3	+	RT-RP	0.22393	0	0	4.1325e-27	ENSRNOG00000029173	NO	0.21532	12.5413	0.0172
rat	ind26	RPL22	rat	chr6	-	RPG	0.248139	0	0	3.19412e-22	0	NO	0.25865	9.84301	0.0263
rat	ind27	RPL22	rat	chr2	-	RPG	0.159984	0.338392	0.472776	0.0232544	0	NO	0.14041	0.91124	0.1541
rat	ind20	RPL22	rat	chr17	+	RPG	0.651466	1.35931	0.479263	0.0136216	0	NO	0.10228	0.67518	0.1515
rat	ind21	RPL22	rat	chr10	+	RPG	0.352558	0	0	4.75507e-16	ENSRNOG00000036783	NO	0.27329	13.6925	0.02
rat	ind22	RPL22	rat	chr2	+	RPG	0.415369	0	0	3.04273e-17	0	NO	0.24867	6.45684	0.0385
rat	ind23	RPL22	rat	chr1	+	RPG	0.187684	0.487159	0.385263	0.00197142	0	NO	0.07626	0.51251	0.1488
monkey	ind7	RPL22	monkey	chr9	+	RT-RP	0.0405226	0.0654322	0.619306	0.353472	ENSMMUG00000006424	NO	0.02654	0.09952	0.2667
monkey	ind3	RPL22	monkey	chr5	+	RPG	0.0199833	0.0386031	0.517659	0.325115	ENSMMUG00000030117	NO	0.02128	0.13073	0.1628
monkey	ind9	RPL22	monkey	chr2	-	RPG	0.0404897	0.152832	0.264929	0.00394423	0	NO	0.04777	0.1575	0.3033
dog	Clade78	RPL22	cow	chr9	-	RPG	0.345931	0	0	2.10115e-17	ENSBTAG00000006386	NO	0	0	0.1608
dog	Clade78	RPL22	cow	chr9	-	RPG	0.25199	0	0	4.71576e-16	0	NO	0.34559	2.14968	0.1608
dog	Clade73	RPL22	cow	chr20	-	RT-RP	0.257911	0	0	8.06772e-17	0	NO	0	0	0.024
dog	Clade73	RPL22	cow	chr20	-	RT-RP	0.257911	0	0	8.06772e-17	0	NO	0.30266	12.6086	0.024
cow	ind59	RPL22	dog	chr24	-	RPG	0.203444	0.286204	0.710835	0.244896	0	NO	0.09621	0.39615	0.2429
cow	ind58	RPL22	dog	chr17	-	RPG	0.269147	2.89111	0.0930947	3.86028e-16	0	NO	0.27535	16.5277	0.0167
cow	ind51	RPL22	dog	chr14	+	RPG	0.119868	0.200524	0.597776	0.134267	ENSCAFG00000001738	NO	0.02418	0.38184	0.0633
cow	ind50	RPL22	dog	chr30	+	RPG	0.34646	0.469007	0.73871	0.305837	0	NO	0.48907	0.73944	0.6614
cow	ind53	RPL22	dog	chr5	+	RPG	0.249621	0.414075	0.60284	0.307098	0	NO	0.15886	0.54814	0.2898
cow	ind52	RPL22	dog	chr5	+	RPG	0.0714641	0.0793184	0.900977	0.629164	0	NO	0.01013	0.41564	0.0244
cow	ind55	RPL22	dog	chr9	+	RPG	0.165926	0.438764	0.378166	0.000428116	0	NO	0.17513	0.79311	0.2208
cow	ind54	RPL22	dog	chr21	+	RPG	0.065778	0.140659	0.467641	0.0383463	0	NO	0.05941	0.43648	0.1361
cow	ind57	RPL22	dog	chr11	+	RPG	0.234835	0.43563	0.53907	0.0134079	0	NO	0.18036	0.59157	0.3049
cow	ind56	RPL22	dog	chr34	+	RPG	0.262042	0.444192	0.58993	0.0476338	0	NO	0.2716	0.73218	0.3709
opossum	ind260	RPL10	opossum	chr2	-	RPG	1.37417	0	0	4.46193e-06	0	NO	0.08242	0.0464	1.7763
hominoid	Clade139	RPL10	chimp	chr12	-	RPG	1.2201	0	0	0.000697178	0	NO	0.01454	0.00901	1.6134
hominoid	Clade139	RPL10	human	chr12	-	RPG	1.16104	0	0	0.00813506	0	NO	0.0212	0.01314	1.6134
hominoid	Clade138	RPL10	chimp	chr19	+	RPG	1.10856	0	0	0.00141272	0	NO	0.03459	0.01801	1.9211
hominoid	Clade138	RPL10	human	chr19	+	RPG	1.22503	0	0	0.00347214	0	NO	0.0241	0.01254	1.9211
rodent	Clade80	RPL10	rat	chr12	-	RPG	0.942332	0	0	0.0172756	ENSRNOG00000037449	NO	0.03747	0.01566	2.3933
rodent	Clade80	RPL10	mouse	chr5	+	RPG	0.976917	0	0	3.03713e-06	ENSMUSG00000007080	NO	0.04434	0.01853	2.3933
cow	ind163	RPL10	dog	chr17	-	RPG	1.03924	1.8213	0.5706	0.0561795	0	NO	0.02409	0.01412	1.7066
rodent	Clade82	RPL10	rat	chr2	-	RPG	0.533655	0	0	0.000221019	0	NO	0.06405	0.03377	1.8966
rodent	Clade82	RPL10	mouse	chr3	-	RPG	0.472775	1.11527	0.423911	0.00171762	0	NO	0.0645	0.03401	1.8966
opossum	ind263	RPL10	opossum	chrX	-	RPG	0.0658906	0.168254	0.391613	0.00231797	0	NO	0.10826	0.05543	1.9531
rodent	Clade84	RPL10	rat	chr4	-	RPG	0.958928	1.35974	0.705229	0.253494	0	NO	0.0286	0.01771	1.615
rodent	Clade84	RPL10	mouse	chr6	-	RPG	0.641847	1.13452	0.565743	0.0237379	0	NO	0.02668	0.01652	1.615
rodent	Clade85	RPL10	rat	chr1	-	RPG	0.977514	0	0	0.0238099	0	NO	0.0362	0.01655	2.1879
rodent	Clade85	RPL10	mouse	chr10	-	RPG	0.873936	0	0	0.000205234	0	NO	0.04655	0.02128	2.1879
eutheria	Clade133	RPL10	chimp	chr12	+	RPG	1.37911	5.26779	0.2618	0.0512714	0	NO	0.0307	0.01555	1.9738
eutheria	Clade133	RPL10	cow	chr17	-	RPG	1.11615	0	0	0.00182576	ENSBTAG00000032433	NO	0.0166	0.00841	1.9738
hominoid	Clade132	RPL10	chimp	chr2b	+	RPG	1.33536	0	0	0.000631804	0	NO	0.02467	0.0133	1.8549
hominoid	Clade132	RPL10	human	chr2	+	RPG	1.2747	2.20882	0.577097	0.165221	0	NO	0.00838	0.00452	1.8549
hominoid	Clade140	RPL10	chimp	chr7	-	RPG	0.860719	0	0	7.84636e-08	0	NO	0.02282	0.01052	2.1687
hominoid	Clade140	RPL10	human	chr7	-	RPG	0.891239	0	0	9.1717e-06	0	NO	0.03252	0.015	2.1687
rat	ind48	RPL10	rat	chr10	+	RPG	0.285191	0.768337	0.371179	0.00924948	0	NO	0.0347	0.02083	1.6655
rat	ind49	RPL10	rat	chr10	+	RPG	1.13208	2.94541	0.384352	0.0191687	0	NO	0.02023	0.01133	1.7848
dog	ind240	RPL10	cow	chr7	-	RPG	0.351166	1.09639	0.320293	0.00238032	0	NO	0.04971	0.02488	1.9979
rat	ind43	RPL10	rat	chr16	+	RPG	0.288909	0.611399	0.472537	9.87446e-05	ENSRNOG00000020128	NO	0.08917	0.04179	2.1335
rat	ind40	RPL10	rat	chr18	+	RT-RP	0.0204141	0.0424302	0.481123	0.210693	0	NO	0.04248	0.02404	1.7667
rat	ind41	RPL10	rat	chr18	+	RPG	0.106823	0.241495	0.442339	0.000776863	ENSRNOG00000039055	NO	0.07654	0.03327	2.3004
rat	ind46	RPL10	rat	chr10	+	RPG	0.394698	1.35206	0.291923	0.000555152	0	NO	0.04349	0.02113	2.0581
hominoid	Clade142	RPL10	chimp	chr9	-	RPG	1.41062	2.47508	0.569928	0.162365	ENSPTRG00000021297	NO	0.01957	0.00904	2.164
hominoid	Clade142	RPL10	human	chr9	-	RPG	1.24169	0	0	0.0183814	ENSG00000148219	NO	0.02526	0.01167	2.164
dog	ind241	RPL10	cow	chr3	-	RPG	1.24023	0	0	0.0166968	ENSBTAG00000017124	NO	0.03017	0.01386	2.177
primate	Clade12	RPL10	human	chr6	+	RPG	1.23905	1.95826	0.632731	0.212044	0	NO	0.03976	0.02014	1.9746
primate	Clade12	RPL10	monkey	chr4	+	RPG	1.30529	0	0	0.000197135	0	NO	0.02742	0.01388	1.9746
primate	Clade12	RPL10	chimp	chr6	+	RPG	1.2461	1.89486	0.657618	0.214203	0	NO	0.03196	0.01619	1.9746
primate	Clade11	RPL10	human	chr6	+	RPG	1.28101	3.02236	0.423846	0.0113005	0	NO	0.12355	0.05963	2.0718
primate	Clade11	RPL10	monkey	chr4	+	RPG	1.34851	2.22039	0.60733	0.104432	0	NO	0.04357	0.02103	2.0718
primate	Clade11	RPL10	chimp	chr6	+	RPG	1.39122	2.68286	0.518559	0.0343462	0	NO	0.10422	0.0503	2.0718
primate	Clade10	RPL10	human	chr3	+	RPG	1.26437	3.58751	0.352436	0.036351	0	NO	0.03198	0.0182	1.757
primate	Clade10	RPL10	monkey	chr2	+	RPG	1.42302	0	0	0.00233412	0	NO	0.02508	0.01427	1.757
primate	Clade10	RPL10	chimp	chr3	+	RPG	1.26989	0	0	0.00315668	0	NO	0.032	0.01821	1.757
primate	Clade17	RPL10	human	chr7	-	RPG	0.109536	0.602309	0.18186	4.2557e-16	0	NO	0.02786	0.01565	1.78
primate	Clade17	RPL10	monkey	chr3	+	RPG	1.48662	0	0	0.00107446	0	NO	0.04507	0.02532	1.78
primate	Clade17	RPL10	chimp	chr7	-	RPG	1.23963	3.83453	0.32328	0.00836653	0	NO	0.06476	0.03638	1.78
dog	ind244	RPL10	cow	chr8	-	RPG	1.47478	2.50401	0.588965	0.242582	0	NO	0.03429	0.01858	1.8457
primate	Clade15	RPL10	human	chr21	-	RPG	0.0579095	0.0968726	0.597791	0.123407	0	NO	0.03715	0.01752	2.1205
primate	Clade15	RPL10	monkey	chr3	+	RPG	1.3324	3.84058	0.346928	0.0067578	0	NO	0.0485	0.02287	2.1205
primate	Clade15	RPL10	chimp	chr21	-	RPG	1.47884	2.87813	0.51382	0.0820446	0	NO	0.03863	0.01822	2.1205
primate	Clade14	RPL10	human	chr21	-	RPG	1.02769	1.99673	0.514686	0.0377223	0	NO	0.01489	0.00854	1.7429
primate	Clade14	RPL10	monkey	chr3	+	RPG	1.16538	0	0	0.00358548	0	NO	0.01396	0.00801	1.7429
primate	Clade14	RPL10	chimp	chr21	-	RPG	1.10311	1.62656	0.678184	0.164643	0	NO	0.02332	0.01338	1.7429
dog	ind249	RPL10	cow	chr11	-	RPG	1.31681	0	0	0.00682223	ENSBTAG00000013580	NO	0.02282	0.00993	2.2973
dog	ind248	RPL10	cow	chr26	-	RPG	1.24634	0	0	4.56007e-05	0	NO	0.05376	0.02672	2.012
primate	Clade19	RPL10	human	chr8	+	RPG	1.33192	3.60483	0.369482	0.0579577	0	NO	0.00988	0.0054	1.8278
primate	Clade19	RPL10	monkey	chr8	+	RPG	0.453923	0.75531	0.600976	0.0248826	ENSMMUG00000002885	NO	0.03172	0.01735	1.8278
primate	Clade19	RPL10	chimp	chr8	+	RPG	1.29336	4.21707	0.306696	0.0464578	0	NO	0.03476	0.01902	1.8278
cow	ind164	RPL10	dog	chr16	-	RPG	1.22544	2.93956	0.416877	0.0374284	0	NO	0.02943	0.01759	1.6729
cow	ind165	RPL10	dog	chr23	-	RPG	1.08661	0	0	0.00173518	0	NO	0.02577	0.01352	1.9053
cow	ind166	RPL10	dog	chr12	-	RPG	1.31618	0	0	0.000188344	0	NO	0.04389	0.02059	2.1314
cow	ind167	RPL10	dog	chr35	-	RPG	0.511625	0.416469	1.22848	0.386078	ENSCAFG00000019093	NO	0.02538	0.01471	1.7258
cow	ind160	RPL10	dog	chr26	+	RPG	0.970962	3.1345	0.309766	0.00273546	0	NO	0.03837	0.02255	1.7015
cow	ind161	RPL10	dog	chr11	+	RPG	1.12867	0	0	0.0509966	0	NO	0.0364	0.01661	2.1916
cow	ind162	RPL10	dog	chr15	+	RPG	1.46728	0	0	0.0311522	0	NO	0.0416	0.0182	2.2865
chimp	ind136	RPL10	chimp	chr9	+	RPG	0.267992	1.15212	0.232609	0.000203363	0	NO	0.03107	0.01828	1.6998
dog	Clade207	RPL10	cow	chr7	+	RPG	0.932369	2.55398	0.365064	0.00394546	0	NO	0.03621	0.01696	2.135
dog	Clade207	RPL10	cow	chr7	+	RPG	1.00442	4.01389	0.250236	0.00375015	0	NO	0.03741	0.01752	2.135
cow	ind168	RPL10	dog	chr1	-	RPG	0.931238	1.93165	0.482095	0.0150059	0	NO	0.02186	0.01014	2.1567
hominoid	Clade137	RPL10	chimp	chr19	+	RPG	1.11707	2.43913	0.457978	0.0297119	0	NO	0.02597	0.01184	2.1937
hominoid	Clade137	RPL10	human	chr19	+	RPG	1.09831	0	0	0.000329728	0	YES	0.03834	0.01748	2.1937
rat	ind77	RPL10	rat	chr6	-	RT-RP	0.00815588	1.34169	0.0060788	0	ENSRNOG00000032720	NO	0.08402	0.03932	2.137
rat	ind76	RPL10	rat	chr16	-	RPG	-1	-1	-1	-1	0	NO	0.07842	0.03753	2.0895
rat	ind75	RPL10	rat	chr16	-	RPG	1.39977	7.92954	0.176526	0.022592	ENSRNOG00000012429	NO	0.06127	0.03744	1.6366
rat	ind74	RPL10	rat	chr15	+	RPG	1.16408	0	0	0.000465541	0	NO	0.01749	0.0096	1.8218
mouse	ind102	RPL10	mouse	chr16	+	RPG	-1	-1	-1	-1	0	NO	0.04085	0.01953	2.0919
mouse	ind103	RPL10	mouse	chr10	+	RPG	0.547741	0.948298	0.577604	0.0366534	ENSMUSG00000071253	NO	0.11855	0.06165	1.923
rat	ind71	RPL10	rat	chr11	+	RPG	1.31651	0	0	0.0192712	0	NO	0.04936	0.02074	2.3799
rat	ind70	RPL10	rat	chr8	+	RPG	0.13658	0.211285	0.646424	0.0682392	0	NO	0.06835	0.03329	2.0532
hominoid	Clade131	RPL10	chimp	chr17	+	RPG	1.09433	1.66539	0.657103	0.314208	0	NO	0.04277	0.01969	2.1718
hominoid	Clade131	RPL10	human	chr17	-	RPG	1.14828	2.58351	0.444466	0.0306856	0	NO	0.05566	0.02563	2.1718
rat	ind79	RPL10	rat	chr5	-	RPG	0.155331	0.305157	0.509019	0.00210375	0	NO	0.05417	0.0235	2.3052
mouse	ind109	RPL10	mouse	chr1	+	RPG	0.74095	0	0	0.00773442	0	NO	0.06993	0.02916	2.3984
dog	ind242	RPL10	cow	chr3	-	RPG	1.06835	0	0	0.00172311	0	NO	0.02411	0.01277	1.8876
dog	ind187	RPL10	cow	chr23	+	RPG	1.1288	2.89258	0.390239	0.00296795	0	NO	0.07956	0.03688	2.1569
primate	Clade3	RPL10	human	chr18	-	RPG	1.19484	4.45335	0.268302	0.0172245	0	YES	0.01963	0.01222	1.606
primate	Clade3	RPL10	monkey	chr18	+	RPG	0.0535405	0.241623	0.221587	0.0103217	0	NO	0.03444	0.02145	1.606
primate	Clade3	RPL10	chimp	chr18	+	RPG	1.10349	3.71778	0.296814	0.00845621	0	NO	0.03778	0.02352	1.606
primate	Clade2	RPL10	human	chr16	-	RPG	0.973599	0	0	0.000121589	ENSG00000040199	NO	0.01249	0.00566	2.2075
primate	Clade2	RPL10	monkey	chr20	+	RPG	1.12843	5.51746	0.20452	0.00957897	ENSMMUG00000012007	NO	0.02211	0.01002	2.2075
primate	Clade2	RPL10	chimp	chr16	-	RPG	1.22989	0	0	0.000458408	ENSPTRG00000008326	NO	0.01723	0.00781	2.2075
mouse	ind130	RPL10	mouse	chr19	-	RPG	0	0	0	0	ENSMUSG00000056999	NO	0.0319	0.01517	2.1029
hominoid	Clade144	RPL10	chimp	chr19	-	RT-RP	0.0299836	0.0594695	0.504185	0.127851	ENSPTRG00000029113	NO	0.02469	0.01093	2.2586
hominoid	Clade144	RPL10	human	chr19	-	RT-RP	0.00612214	0.0202753	0.301951	0.217325	0	YES	0.05889	0.02607	2.2586
primate	Clade6	RPL10	human	chr4	+	RPG	0.857895	1.16336	0.737428	0.221495	0	NO	0.02415	0.01318	1.8328
primate	Clade6	RPL10	monkey	chr5	+	RPG	1.12142	0	0	0.00340912	0	NO	0.02563	0.01399	1.8328
primate	Clade6	RPL10	chimp	chr4	-	RPG	0.993494	1.76303	0.563515	0.0530678	0	NO	0.0407	0.02221	1.8328
primate	Clade5	RPL10	human	chr5	+	RPG	1.02921	0	0	5.76521e-06	CONFLICT	NO	0.02459	0.01532	1.6053
primate	Clade5	RPL10	monkey	chr6	+	RPG	1.31957	0	0	0.0112922	CONFLICT	NO	0.02227	0.01387	1.6053
primate	Clade5	RPL10	chimp	chr5	+	RPG	1.30749	3.735	0.350063	0.0361285	0	NO	0.02091	0.01302	1.6053
primate	Clade4	RPL10	human	chr5	+	RPG	1.06165	0	0	0.00053864	0	NO	0.03091	0.01471	2.1011
primate	Clade4	RPL10	monkey	chr6	+	RPG	1.14142	0	0	0.000194124	0	NO	0.04219	0.02008	2.1011
primate	Clade4	RPL10	chimp	chr5	-	RPG	1.08688	0	0	0.00430865	0	NO	0.03087	0.01469	2.1011
human	Clade268	RPL10	human	chr9	-	RPG	0.267992	1.15212	0.232609	0.000203363	0	NO	0.00787	0.00356	2.214
human	Clade268	RPL10	human	chr9	-	RPG	0.267992	1.15212	0.232609	0.000203363	0	NO	0.01947	0.00879	2.214
human	Clade268	RPL10	human	chr9	-	RPG	0.267992	1.15212	0.232609	0.000203363	0	NO	0.03197	0.01444	2.214
cow	ind173	RPL10	dog	chr15	-	RPG	0.260639	0.634208	0.410967	0.000333456	0	NO	0.08542	0.05119	1.6687
cow	ind172	RPL10	dog	chr15	-	RPG	0.956455	4.21886	0.22671	0.000971636	0	NO	0.03879	0.0163	2.3799
cow	ind170	RPL10	dog	chrX	-	RPG	0.128343	0.389663	0.329368	4.79683e-07	0	NO	0.06003	0.03639	1.6497
cow	ind154	RPL10	dog	chrX	+	RPG	0.145262	0.352357	0.412258	0.000118504	ENSCAFG00000014408	NO	0.06857	0.03104	2.2091
dog	ind176	RPL10	cow	chr18	+	RPG	1.29953	0	0	0.00119269	0	NO	0.02839	0.01639	1.7321
dog	ind175	RPL10	cow	chr24	+	RPG	1.44381	0	0	0.00937208	0	NO	0.03367	0.01677	2.008
cow	ind174	RPL10	dog	chr31	-	RPG	1.146	2.64732	0.432889	0.0267031	0	NO	0.02175	0.00989	2.1978
dog	ind237	RPL10	cow	chr27	-	RPG	1.044	2.59572	0.402201	0.0874898	0	NO	0.01871	0.0104	1.7981
dog	ind179	RPL10	cow	chr6	+	RPG	1.17127	0	0	2.40682e-05	0	NO	0.02564	0.01588	1.6144
dog	ind178	RPL10	cow	chr16	+	RPG	0.761796	1.46821	0.518861	0.0208834	0	NO	0.04455	0.01955	2.2791
mouse	ind115	RPL10	mouse	chr15	+	RPG	0.406415	0.440572	0.922472	0.820916	0	NO	0.01899	0.00823	2.3067
rat	ind61	RPL10	rat	chrX	+	RPG	1.09363	0	0	0.000361889	0	NO	0.0387	0.0165	2.3459
mouse	ind117	RPL10	mouse	chr18	-	RPG	0.0866451	0.166418	0.520648	0.0155843	0	NO	0.22782	0.11122	2.0484
rat	ind63	RPL10	rat	chrX	+	RPG	NULL	NULL	NULL	NULL	NULL	NO	0.03982	0.01967	2.0247
rat	ind64	RPL10	rat	chrX	+	RPG	0.855796	1.51519	0.56481	0.026519	0	NO	0.0937	0.05821	1.6098
mouse	ind110	RPL10	mouse	chrX	+	RPG	1.10145	0	0	1.49313e-05	0	NO	0.06528	0.03067	2.1286
mouse	ind113	RPL10	mouse	chr8	+	RT-RP	0.00405185	0.00683078	0.593175	0.293776	0	NO	0.03229	0.01348	2.3947
rat	ind68	RPL10	rat	chr9	+	RPG	0.119224	0.155885	0.764823	0.289323	ENSRNOG00000010637	NO	0.05977	0.03036	1.9684
mouse	ind119	RPL10	mouse	chr5	-	RT-RP	0.0583565	0.0580215	1.00577	0.999947	0	NO	0.05302	0.02232	2.3753
mouse	ind118	RPL10	mouse	chr16	-	RPG	0.394587	0.726897	0.542838	0.123191	ENSMUSG00000052516	NO	0.05114	0.0314	1.6286
dog	ind225	RPL10	cow	chr29	-	RPG	1.11615	0	0	0.00182576	ENSBTAG00000034850	NO	0.02852	0.01402	2.0351
dog	ind204	RPL10	cow	chr1	+	RPG	0.809765	2.2845	0.354461	0.0228437	0	NO	0.02907	0.01751	1.6606
cow	ind158	RPL10	dog	chr7	+	RPG	1.00529	0	0	0.000336668	0	NO	0.04127	0.02402	1.7184
human	ind266	RPL10	human	chr21	+	RPG	0.267992	1.15212	0.232609	0.000203363	0	NO	0.0233	0.01086	2.1454
primate	Clade39	RPL10	human	chr12	-	RPG	0.990038	0	0	0.00165785	0	YES	0.02974	0.0134	2.22
primate	Clade39	RPL10	monkey	chr11	-	RPG	0.973141	2.475	0.393189	0.00613693	0	NO	0.02641	0.0119	2.22
primate	Clade39	RPL10	chimp	chr12	-	RPG	1.04434	2.59581	0.402317	0.0141675	0	NO	0.01487	0.0067	2.22
eutheria	Clade38	RPL10	monkey	chr8	-	RPG	1.26323	0	0	0.0183298	0	NO	0.03575	0.01516	2.3577
eutheria	Clade38	RPL10	dog	chr29	-	RPG	0.453932	0.849811	0.534156	0.00660069	0	NO	0.0463	0.01964	2.3577
eutheria	Clade35	RPL10	human	chr14	-	RT-RP	0.0215901	0.572286	0.037726	8.97494e-33	ENSG00000165496	YES	0.04024	0.02033	1.9798
eutheria	Clade35	RPL10	dog	chr8	-	RT-RP	0.0174633	0.673818	0.0259169	1.55231e-39	0	NO	0.04625	0.02336	1.9798
eutheria	Clade35	RPL10	chimp	chr14	-	RT-RP	0.0426767	0.576851	0.0739822	1.04135e-26	ENSPTRG00000006310	NO	0.00772	0.0039	1.9798
eutheria	Clade35	RPL10	monkey	chr7	-	RT-RP	0.0278945	0.630053	0.0442732	1.6828e-33	ENSMMUG00000029369	NO	0.02271	0.01147	1.9798
eutheria	Clade35	RPL10	mouse	chr12	-	RT-RP	0.00919935	1.33811	0.00687486	0	ENSMUSG00000060499	YES	0.04742	0.02395	1.9798
opossum	ind262	RPL10	opossum	chr4	-	RT-RP	0.0358567	0.0855818	0.418976	0.0190369	ENSMODG00000023771	NO	0.06674	0.02969	2.2478
primate	Clade37	RPL10	monkey	chr8	-	RPG	1.00437	1.86792	0.537693	0.0427841	0	NO	0.01561	0.00656	2.38
primate	Clade37	RPL10	human	chr8	+	RPG	1.04641	3.27781	0.31924	0.00796836	0	NO	0.03981	0.01673	2.38
primate	Clade36	RPL10	human	chr8	-	RPG	1.12325	0	0	0.00221607	0	NO	0.02104	0.01089	1.9328
primate	Clade36	RPL10	monkey	chr8	-	RPG	1.12574	0	0	0.00550243	0	NO	0.02219	0.01148	1.9328
primate	Clade36	RPL10	chimp	chr8	-	RPG	1.35381	0	0	0.0222598	0	NO	0.02254	0.01166	1.9328
primate	Clade31	RPL10	human	chr1	-	RPG	1.34752	0	0	0.00542137	0	NO	0.01786	0.00982	1.8179
primate	Clade31	RPL10	monkey	chr1	-	RPG	0.83078	2.39445	0.34696	0.0159386	0	NO	0.04326	0.0238	1.8179
primate	Clade31	RPL10	chimp	chr1	-	RPG	1.22077	0	0	0.0111878	0	NO	0.02962	0.01629	1.8179
primate	Clade30	RPL10	human	chr6	-	RPG	1.11739	1.30941	0.853358	0.467582	0	NO	0.02019	0.00906	2.2289
primate	Clade30	RPL10	monkey	chr4	-	RPG	1.15835	2.03039	0.570503	0.0215957	0	NO	0.04709	0.02113	2.2289
primate	Clade30	RPL10	chimp	chr6	-	RPG	1.20191	1.55541	0.77273	0.256794	0	NO	0.06067	0.02722	2.2289
primate	Clade33	RPL10	human	chr1	+	RPG	1.10819	0	0	9.12392e-05	0	NO	0.03447	0.01582	2.1789
primate	Clade33	RPL10	chimp	chr1	+	RPG	1.05173	0	0	4.94552e-05	0	NO	0.01711	0.00785	2.1789
primate	Clade33	RPL10	monkey	chr1	-	RPG	1.21963	0	0	0.0120699	0	NO	0.02619	0.01202	2.1789
primate	Clade33	RPL10	chimp	chr1	+	RPG	0.624477	1.8348	0.340351	0.000366956	0	NO	0.04195	0.01925	2.1789
opossum	ind264	RPL10	opossum	chr8	-	RPG	1.04728	0	0	0.000651205	0	NO	0.02616	0.01143	2.2881
dog	Clade245	RPL10	cow	chr8	-	RPG	0.930672	1.99259	0.467067	0.0163531	0	NO	0.03678	0.01838	2.0016
dog	Clade245	RPL10	cow	chr8	-	RPG	1.1735	0	0	0.000347581	0	NO	0.02404	0.01201	2.0016
dog	Clade227	RPL10	cow	chr12	-	RPG	1.24554	0	0	0.000197936	0	NO	0.02963	0.01485	1.9955
dog	Clade227	RPL10	cow	chr12	-	RPG	1.24554	0	0	0.000197936	0	NO	0.03106	0.01556	1.9955
dog	ind189	RPL10	cow	chr5	+	RPG	1.467	0	0	0.072033	0	NO	0.02955	0.0125	2.3635
dog	ind186	RPL10	cow	chr14	+	RPG	1.14703	0	0	0.000309069	0	NO	0.02861	0.01401	2.0417
dog	ind177	RPL10	cow	chr16	+	RPG	0.139738	0.331415	0.421641	0.000131321	0	NO	0.22389	0.12325	1.8165
dog	ind184	RPL10	cow	chr29	+	RPG	0.631599	1.04272	0.605721	0.133938	ENSBTAG00000027868	NO	0.04106	0.01879	2.1852
dog	ind185	RPL10	cow	chr14	+	RPG	1.07521	2.09386	0.513508	0.0456459	0	NO	0.03476	0.01689	2.0575
dog	ind182	RPL10	cow	chr6	+	RPG	1.54528	2.61399	0.591157	0.432437	0	NO	0.0883	0.04093	2.1571
dog	ind183	RPL10	cow	chr6	+	RPG	1.36149	0	0	0.002309	ENSBTAG00000006950	NO	0.0344	0.01506	2.2847
dog	ind180	RPL10	cow	chr6	+	RPG	1.0773	3.04533	0.353754	0.075816	0	NO	0.02267	0.01177	1.9258
dog	ind181	RPL10	cow	chr6	+	RPG	1.32942	0	0	0.00697523	0	NO	0.03177	0.01597	1.9894
mouse	ind120	RPL10	mouse	chr12	-	RPG	0.0493892	0.0318409	1.55113	0.488015	0	NO	0.0689	0.04286	1.6076
mouse	ind121	RPL10	mouse	chr12	-	RPG	0.00203016	0	0	0	0	NO	0.03176	0.01968	1.6135
mouse	ind114	RPL10	mouse	chr15	+	RPG	0.0365036	0.0310746	1.17471	0.795623	0	NO	0.03731	0.01743	2.1405
mouse	ind123	RPL10	mouse	chr2	-	RT-RP	0	0	0	0	0	NO	0.03148	0.01358	2.3185
mouse	ind124	RPL10	mouse	chr2	-	RPG	0.0617233	0	0	0	ENSMUSG00000027423	YES	0.021	0.01221	1.72
mouse	ind125	RPL10	mouse	chrX	-	RPG	0.994172	0	0	0.000183909	0	NO	0.02595	0.01235	2.1007
mouse	ind126	RPL10	mouse	chr9	-	RT-RP	0	0	0	0	ENSMUSG00000058443	NO	0.03039	0.01375	2.2105
mouse	ind127	RPL10	mouse	chr9	-	RPG	0.0634354	0.0654315	0.969492	0.93497	0	NO	0.02374	0.01046	2.2689
rat	ind95	RPL10	rat	chr3	-	RPG	0.0927151	0.1029	0.901021	0.738466	0	NO	0.08104	0.03473	2.3334
mouse	ind129	RPL10	mouse	chr8	-	RT-RP	0.0245676	0.064552	0.380586	0.0107026	0	NO	0.04054	0.01715	2.3634
rat	ind97	RPL10	rat	chr8	-	RPG	1.20546	0	0	0.00683649	0	NO	0.01598	0.00761	2.099
rat	ind90	RPL10	rat	chrX	-	RPG	0.260706	0.47714	0.546394	0.00765576	0	NO	0.29777	0.18383	1.6198
rat	ind93	RPL10	rat	chr7	-	RPG	1.16504	0	0	0.000253549	0	NO	0.0274	0.01156	2.37
dog	ind230	RPL10	cow	chr2	-	RPG	0.149811	0.215353	0.695653	0.113335	0	NO	0.04436	0.02737	1.6204
monkey	ind16	RPL10	monkey	chr3	+	RPG	1.10384	0	0	0.00144361	0	NO	0.03725	0.02034	1.8311
monkey	ind13	RPL10	monkey	chr1	+	RT-RP	1.44931	0	0	0.0061114	ENSMMUG00000004266	NO	0.03518	0.01629	2.1587
dog	ind231	RPL10	cow	chr2	-	RPG	1.32589	2.36819	0.559877	0.1283	0	NO	0.10505	0.06049	1.7367
monkey	ind18	RPL10	monkey	chr3	+	RT-RP	1.39622	0	0	0.00635368	0	NO	0.04096	0.01722	2.3792
dog	ind246	RPL10	cow	chr25	-	RPG	0.985555	1.28084	0.769459	0.339517	0	NO	0.03262	0.01456	2.2397
primate	Clade28	RPL10	human	chr2	-	RPG	0.0882029	0.193439	0.455972	0.0110883	0	NO	0.02232	0.01138	1.962
primate	Clade28	RPL10	monkey	chr13	-	RPG	1.30493	2.23894	0.582831	0.0501922	0	NO	0.01661	0.00847	1.962
primate	Clade28	RPL10	chimp	chr2a	-	RPG	1.42548	2.06417	0.690583	0.264528	0	NO	0.04037	0.02057	1.962
dog	ind233	RPL10	cow	chr13	-	RPG	1.24428	0	0	0.0172912	0	NO	0.02762	0.01624	1.7009
dog	ind247	RPL10	cow	chr26	-	RPG	1.35277	0	0	0.000214359	0	NO	0.03126	0.01585	1.972
primate	Clade22	RPL10	human	chr5	-	RPG	1.0531	4.93957	0.213197	0.00526102	0	NO	0.03581	0.01691	2.1182
primate	Clade22	RPL10	monkey	chr6	-	RPG	0.979044	3.86466	0.253332	0.00305103	0	NO	0.03111	0.01469	2.1182
primate	Clade22	RPL10	chimp	chr5	+	RPG	0.998422	1.88253	0.530363	0.0307277	0	NO	0.03274	0.01546	2.1182
primate	Clade20	RPL10	human	chr12	+	RPG	1.20734	0	0	0.00180684	0	NO	0.02213	0.01155	1.9167
primate	Clade20	RPL10	monkey	chr11	+	RPG	0.782721	1.61304	0.485245	0.00961938	0	NO	0.02801	0.01461	1.9167
primate	Clade20	RPL10	chimp	chr12	+	RPG	1.1651	0	0	6.61992e-05	0	NO	0.02773	0.01447	1.9167
primate	Clade21	RPL10	human	chr16	-	RPG	1.4726	4.01298	0.366959	0.0862031	0	NO	0.01851	0.00833	2.2226
primate	Clade21	RPL10	monkey	chr20	-	RPG	1.17348	2.74926	0.426834	0.0289562	0	NO	0.01668	0.0075	2.2226
primate	Clade21	RPL10	chimp	chr16	-	RPG	1.41585	0	0	0.0237946	0	NO	0.04058	0.01826	2.2226
primate	Clade26	RPL10	human	chr3	-	RPG	0.167357	0.270101	0.619611	0.0293814	0	NO	0.02856	0.01434	1.9913
primate	Clade26	RPL10	monkey	chr2	-	RPG	0.950865	1.79893	0.528571	0.00898901	0	NO	0.06286	0.03157	1.9913
primate	Clade26	RPL10	chimp	chr3	-	RPG	0.992092	3.27303	0.303111	0.000172573	0	NO	0.05067	0.02545	1.9913
primate	Clade27	RPL10	human	chr2	-	RPG	0.951	0	0	0.0009989	ENSG00000115464	NO	0.0169	0.00865	1.9527
primate	Clade27	RPL10	monkey	chr13	-	RPG	1.01758	3.64506	0.279166	0.00511562	0	NO	0.02307	0.01181	1.9527
primate	Clade27	RPL10	chimp	chr2a	-	RPG	1.18505	1.97755	0.599253	0.122736	ENSPTRG00000011959	NO	0.01725	0.00883	1.9527
primate	Clade24	RPL10	human	chr11	-	RPG	0.860461	1.88148	0.457332	0.0621378	0	NO	0.0274	0.01478	1.8543
primate	Clade24	RPL10	monkey	chr14	-	RPG	0.931173	1.10915	0.839537	0.711731	0	NO	0.0231	0.01246	1.8543
primate	Clade24	RPL10	chimp	chr11	-	RPG	1.02452	1.32128	0.775403	0.460113	0	NO	0.02126	0.01147	1.8543
primate	Clade25	RPL10	human	chr2	-	RPG	0.740086	0.997315	0.742079	0.227817	ENSG00000082438	YES	0.01348	0.00798	1.6897
primate	Clade25	RPL10	monkey	chr12	-	RPG	1.04541	0	0	0.000672572	ENSMMUG00000009400	NO	0.01883	0.01114	1.6897
primate	Clade25	RPL10	chimp	chr2b	-	RPG	1.2183	4.44469	0.274102	0.0260646	ENSPTRG00000012588	NO	0.02802	0.01658	1.6897
dog	ind199	RPL10	cow	chr13	+	RPG	0.84462	2.65348	0.318306	0.0380068	0	NO	0.0364	0.02008	1.8125
dog	ind198	RPL10	cow	chr13	+	RPG	1.0583	0	0	0.00456389	0	NO	0.04914	0.0256	1.9194
dog	ind218	RPL10	cow	chr19	+	RPG	1.34325	0	0	0.0277638	ENSBTAG00000006881	NO	0.04143	0.02135	1.9405
dog	ind219	RPL10	cow	chr24	-	RPG	1.08409	0	0	0.000991554	0	NO	0.0316	0.01484	2.13
dog	ind195	RPL10	cow	chr22	+	RPG	1.07137	0	0	0.00104847	0	NO	0.03186	0.01375	2.3179
dog	ind194	RPL10	cow	chr12	+	RPG	1.25435	0	0	1.40629e-05	0	NO	0.04025	0.02457	1.6381
dog	ind197	RPL10	cow	chr2	+	RPG	0.809686	2.09444	0.386589	0.00222421	ENSBTAG00000010378	NO	0.04561	0.02336	1.9527
dog	ind196	RPL10	cow	chr2	+	RPG	1.53282	0	0	0.00593898	0	NO	0.02094	0.01282	1.6333
dog	ind191	RPL10	cow	chr5	+	RPG	0.983634	4.2849	0.229558	0.00243667	0	NO	0.00918	0.00418	2.1953
dog	ind190	RPL10	cow	chr5	+	RPG	0.865566	1.53387	0.5643	0.0120853	ENSBTAG00000000593	NO	0.06246	0.03021	2.0678
dog	ind193	RPL10	cow	chr21	+	RPG	1.22664	0	0	1.99335e-05	0	NO	0.03716	0.02126	1.7476
dog	ind192	RPL10	cow	chr5	+	RPG	1.27226	3.1139	0.408575	0.0379056	0	NO	0.02445	0.01137	2.1499
mouse	ind122	RPL10	mouse	chr2	-	RPG	0.0248562	1.21021	0.0205387	0	0	NO	0.05252	0.02454	2.1399
rat	ind88	RPL10	rat	chr1	-	RPG	0.930755	0	0	0.000599401	0	NO	0.0377	0.01645	2.292
rat	ind89	RPL10	rat	chr1	-	RPG	1.23806	0	0	6.8403e-07	0	NO	0.11812	0.05549	2.1287
rat	ind86	RPL10	rat	chr1	-	RPG	NULL	NULL	NULL	NULL	NULL	NO	0.03825	0.02094	1.8266
rat	ind87	RPL10	rat	chr1	-	RPG	1.02845	0	0	0.00461417	ENSRNOG00000022521	NO	0.04727	0.02014	2.3471
chimp	ind135	RPL10	chimp	chrX	+	RPG	1.1453	0	0	1.46847e-11	ENSPTRG00000028250	NO	0.10685	0.04535	2.356
chimp	ind134	RPL10	chimp	chr4	+	RPG	0.32341	1.13998	0.283697	0.000893792	0	NO	0.02907	0.01245	2.335
human	ind265	RPL10	human	chr5	+	RT-RP	0.0102271	0.00670726	1.52477	0.872396	0	YES	0.04154	0.02043	2.0332
rat	ind83	RPL10	rat	chr4	-	RPG	0.980248	0	0	7.1385e-06	0	NO	0.15959	0.07765	2.0554
rat	ind81	RPL10	rat	chr2	-	RPG	0.114846	0.776193	0.147961	6.21157e-06	0	NO	0.04116	0.01791	2.2982
laurasiatheria	Clade171	RPL10	dog	chr9	-	RPG	0.426002	2.04578	0.208235	0.000260155	0	NO	0.0345	0.01536	2.2465
laurasiatheria	Clade171	RPL10	cow	chr19	-	RPG	0.158766	0.888921	0.178605	1.02875e-05	0	NO	0.03525	0.01569	2.2465
mouse	ind116	RPL10	mouse	chr17	-	RPG	1.02918	2.70091	0.381051	0.00904562	0	NO	0.02798	0.01673	1.6728
mouse	ind111	RPL10	mouse	chrX	+	RPG	0.896793	0	0	5.32216e-05	0	NO	0.04209	0.02488	1.6914
dog	ind209	RPL10	cow	chr9	+	RPG	0.19623	0.29827	0.657894	0.0540432	0	NO	0.1097	0.05859	1.8722
dog	ind208	RPL10	cow	chr3	+	RPG	1.12772	0	0	1.76249e-05	0	NO	0.04135	0.02103	1.9662
rodent	Clade59	RPL10	rat	chr1	+	RPG	-1	-1	-1	-1	0	NO	0.13163	0.07884	1.6696
rodent	Clade59	RPL10	mouse	chr7	+	RPG	-1	-1	-1	-1	0	NO	0.15858	0.09498	1.6696
dog	ind205	RPL10	cow	chrX	+	RPG	0.860286	1.94067	0.443293	0.00904439	0	NO	0.02529	0.01109	2.2792
rodent	Clade56	RPL10	rat	chr5	+	RPG	0.950334	0	0	6.54171e-08	0	NO	0.09356	0.04128	2.2668
rodent	Clade56	RPL10	mouse	chr4	+	RPG	0.75812	1.11157	0.682024	0.745141	0	NO	0.11949	0.05272	2.2668
rodent	Clade55	RPL10	rat	chr5	+	RPG	1.0666	0	0	0.000228991	0	NO	0.03081	0.0129	2.3879
rodent	Clade55	RPL10	mouse	chr4	+	RPG	1.18987	0	0	0.000743216	0	NO	0.04138	0.01733	2.3879
rodent	Clade54	RPL10	rat	chr5	+	RPG	0.205342	0.82959	0.247522	0.000431686	0	NO	0.03728	0.019	1.9623
rodent	Clade54	RPL10	mouse	chr4	+	RPG	0.211208	0.585953	0.360452	0.00915757	0	NO	0.04037	0.02058	1.9623
dog	ind201	RPL10	cow	chr4	+	RPG	1.5016	0	0	0.0451766	0	NO	0.03011	0.01549	1.9436
dog	ind200	RPL10	cow	chr13	+	RPG	1.27451	1.96106	0.649909	0.43416	ENSBTAG00000027317	NO	0.05544	0.03293	1.6834
rodent	Clade51	RPL10	rat	chr10	+	RPG	1.02676	2.30459	0.445528	0.0253726	0	NO	0.0326	0.01604	2.0319
rodent	Clade51	RPL10	mouse	chr11	+	RPG	0.94536	0	0	0.0081799	0	NO	0.0251	0.01235	2.0319
dog	ind202	RPL10	cow	chr1	+	RT-RP	0	0.0557393	0	0	ENSBTAG00000022275	NO	0.03459	0.01514	2.2847
dog	ind252	RPL10	cow	chr15	-	RPG	0.388554	0.823442	0.471865	0.00142887	0	NO	0.07246	0.04419	1.6398
cow	ind148	RPL10	dog	chr21	+	RPG	0.141593	0.267416	0.529487	0.0146885	0	NO	0.05877	0.02775	2.1179
cow	ind149	RPL10	dog	chr2	+	RPG	1.03091	0	0	7.49717e-05	0	NO	0.03296	0.01688	1.9529
dog	ind215	RPL10	cow	chr11	+	RPG	0.239419	0.479046	0.499782	0.00154806	0	NO	0.08062	0.03788	2.1283
chimp	ind143	RPL10	chimp	chr8	-	RPG	1.5436	0	0	0.00637596	0	NO	0.05112	0.03167	1.6142
chimp	ind141	RPL10	chimp	chr9	-	RPG	0.267992	1.15212	0.232609	0.000203363	0	NO	0.02628	0.01304	2.0159
cow	ind146	RPL10	dog	chr20	+	RPG	0.768908	1.03323	0.74418	0.255162	0	NO	0.07587	0.03224	2.3531
cow	ind147	RPL10	dog	chr24	+	RPG	0.846934	1.66032	0.510103	0.0236018	0	NO	0.02647	0.01135	2.3316
cow	ind145	RPL10	dog	chr20	+	RPG	0.228254	0.436689	0.522692	0.00110566	ENSCAFG00000008637	NO	0.07771	0.03915	1.9849
monkey	ind32	RPL10	monkey	chr1	-	RPG	1.21782	3.28321	0.370924	0.0260321	0	NO	0.03863	0.02098	1.841
dog	ind251	RPL10	cow	chr15	-	RPG	0.750293	1.03131	0.727515	0.35829	0	NO	0.05275	0.02802	1.8827
rodent	Clade100	RPL10	rat	chr19	-	RPG	NULL	NULL	NULL	NULL	NULL	NO	0.0667	0.03017	2.2106
rodent	Clade100	RPL10	mouse	chr8	+	RPG	1.15638	2.73151	0.423349	0.16185	ENSMUSG00000031709	NO	0.09623	0.04353	2.2106
monkey	ind34	RPL10	monkey	chrX	-	RT-RP	0.0236726	0.0668676	0.354022	0.0120315	ENSMMUG00000032387	NO	0.07151	0.03721	1.9216
dog	ind236	RPL10	cow	chr27	-	RPG	1.10811	0	0	0.00516947	0	NO	0.01764	0.00924	1.9092
dog	ind206	RPL10	cow	chrX	+	RPG	0.975414	0	0	4.29447e-05	0	NO	0.0265	0.01269	2.0889
dog	ind254	RPL10	cow	chr19	-	RPG	1.18699	1.06698	1.11247	0.675047	0	NO	0.02378	0.01195	1.99
cow	ind169	RPL10	dog	chr27	-	RPG	0.992804	2.12917	0.466288	0.0145623	0	NO	0.03304	0.01684	1.9619
dog	ind238	RPL10	cow	chrX	-	RPG	1.12738	0	0	0.000367659	0	NO	0.23552	0.09884	2.3828
dog	ind239	RPL10	cow	chr7	-	RPG	1.19046	0	0	0.00853813	ENSBTAG00000007661	NO	0.02665	0.01211	2.2009
opossum	ind256	RPL10	opossum	chr4	+	RPG	1.33601	0	0	0.000142021	0	NO	0.06054	0.02699	2.2429
dog	ind203	RPL10	cow	chr1	+	RPG	1.20247	0	0	0.00332277	0	NO	0.04351	0.02355	1.8475
rodent	Clade44	RPL10	rat	chr6	+	RPG	0.822928	0	0	0.00239574	0	NO	0.02663	0.01359	1.96
rodent	Clade44	RPL10	mouse	chr12	+	RPG	0.787861	1.44996	0.543367	0.0314804	0	NO	0.03107	0.01585	1.96
rodent	Clade45	RPL10	rat	chr10	+	RPG	0.929969	4.42286	0.210264	0.00108921	0	NO	0.03565	0.01489	2.3944
rodent	Clade45	RPL10	mouse	chr17	+	RPG	0.970414	0	0	0.0087662	0	NO	0.03667	0.01531	2.3944
dog	ind232	RPL10	cow	chr13	-	RPG	1.11324	0	0	7.03371e-05	0	NO	0.0397	0.02183	1.8181
rodent	Clade47	RPL10	rat	chr10	+	RPG	1.05659	2.49623	0.423275	0.00702578	0	NO	0.05376	0.02601	2.0667
rodent	Clade47	RPL10	mouse	chr11	+	RPG	1.08221	2.25521	0.479872	0.00793285	0	NO	0.07325	0.03544	2.0667
dog	ind234	RPL10	cow	chr4	-	RPG	0.30033	0.521058	0.576385	0.00821483	0	NO	0.10241	0.04319	2.3712
dog	ind235	RPL10	cow	chr1	-	RPG	0.796248	1.90738	0.417457	0.00497156	0	NO	0.03298	0.01895	1.74
rodent	Clade42	RPL10	rat	chr16	+	RPG	0.742315	2.27183	0.326748	0.00946902	0	NO	0.03986	0.01664	2.3945
rodent	Clade42	RPL10	mouse	chr8	-	RPG	0.193024	0.484522	0.398381	0.0204875	0	NO	0.02655	0.01109	2.3945
mouse	Clade112	RPL10	mouse	chr8	+	RPG	1.13123	0	0	0.000359354	ENSMUSG00000031864	NO	0.04315	0.01877	2.2992
mouse	Clade112	RPL10	mouse	chr8	+	RPG	-1	-1	-1	-1	0	NO	0.02467	0.01073	2.2992
cow	ind159	RPL10	dog	chr25	+	RPG	0.183536	0.435539	0.421399	0.047729	ENSCAFG00000010409	NO	0.04455	0.01945	2.2898
mouse	ind106	RPL10	mouse	chr13	+	RPG	0.770393	2.47062	0.311822	0.0436334	ENSMUSG00000021314	NO	0.10452	0.04678	2.2342
dog	ind213	RPL10	cow	chr8	+	RPG	1.1852	0	0	1.73073e-05	0	NO	0.03951	0.01896	2.0839
mouse	ind107	RPL10	mouse	chr13	+	RPG	1.02043	0	0	2.76382e-05	0	NO	0.02947	0.01364	2.1603
cow	ind151	RPL10	dog	chr1	+	RPG	-1	-1	-1	-1	0	NO	0.03731	0.02261	1.6506
cow	ind150	RPL10	dog	chr2	+	RPG	0.234715	0.462955	0.506993	0.0882896	0	NO	0.03751	0.01579	2.3749
cow	ind153	RPL10	dog	chr27	+	RPG	0.778502	2.00272	0.388723	0.00391878	0	NO	0.0339	0.01796	1.8877
cow	ind152	RPL10	dog	chr27	+	RPG	1.43145	0	0	0.00730148	0	NO	0.05589	0.0268	2.0859
cow	ind155	RPL10	dog	chrX	+	RPG	1.01251	0	0	0.00228364	0	NO	0.01903	0.01016	1.8725
mouse	ind104	RPL10	mouse	chr2	+	RPG	0.119641	0.179612	0.666111	0.109353	0	NO	0.1658	0.09425	1.7591
cow	ind157	RPL10	dog	chr37	+	RPG	1.87032	1.55153	1.20547	0.548902	0	NO	0.14841	0.07821	1.8977
cow	ind156	RPL10	dog	chrX	+	RPG	0.579423	1.07599	0.538501	0.0983613	0	NO	0.03103	0.01591	1.9508
mouse	ind105	RPL10	mouse	chr2	+	RPG	1.02308	0	0	4.37852e-06	0	NO	0.03346	0.01749	1.9131
monkey	ind29	RPL10	monkey	chr4	-	RPG	0.9974	1.55324	0.64214	0.0380372	0	NO	0.04594	0.02414	1.9034
monkey	ind23	RPL10	monkey	chr10	-	RPG	0.595643	0	0	0.000312512	0	NO	0.0543	0.02403	2.2595
dog	ind226	RPL10	cow	chr5	-	RPG	1.467	0	0	0.072033	0	NO	0.03164	0.01555	2.0346
monkey	ind7	RPL10	monkey	chr5	+	RPG	0.348463	1.38078	0.252366	0.000180373	0	NO	0.03319	0.01601	2.0735
dog	ind224	RPL10	cow	chr10	-	RT-RP	0.0112459	0.801603	0.0140293	0	ENSBTAG00000024582	NO	0.11948	0.0682	1.752
dog	ind223	RPL10	cow	chr10	-	RPG	0.202862	0.412621	0.491642	0.00217378	0	NO	0.06729	0.03506	1.9194
dog	ind222	RPL10	cow	chr10	-	RPG	1.05053	0	0	0.000620356	0	NO	0.03925	0.02361	1.6622
dog	ind221	RPL10	cow	chr18	-	RPG	1.62463	0	0	0.00620322	0	NO	0.03306	0.01712	1.9308
dog	ind220	RPL10	cow	chr18	-	RPG	0.144763	0.320474	0.451715	0.000744911	ENSBTAG00000000609	NO	0.05732	0.02594	2.2099
eutheria	Clade128	RPL10	mouse	chr9	-	RT-RP	0.010188	0.0345951	0.294494	0.0820802	0	NO	0.01639	0.00793	2.0667
eutheria	Clade128	RPL10	dog	chr23	-	RPG	0.850559	1.71069	0.497202	0.0222227	0	NO	0.0401	0.0194	2.0667
mouse	ind101	RPL10	mouse	chr18	+	RPG	1.07461	0	0	0.00589383	ENSMUSG00000024271	NO	0.04336	0.01845	2.3499
monkey	ind9	RPL10	monkey	chr12	+	RPG	0.899182	0.916803	0.980781	0.920456	0	NO	0.04483	0.02128	2.1064
monkey	ind8	RPL10	monkey	chr5	+	RPG	1.20126	0	0	0.00862872	0	NO	0.02189	0.01123	1.9485
dog	ind229	RPL10	cow	chr2	-	RPG	0.957684	0	0	0.000829528	0	NO	0.03123	0.01773	1.7611
dog	ind228	RPL10	cow	chr2	-	RPG	0.725829	1.65811	0.437744	0.00682208	0	NO	0.05585	0.0331	1.6873
dog	ind253	RPL10	cow	chr15	-	RPG	1.04125	1.6582	0.627937	0.123219	0	NO	0.03569	0.02132	1.6742
rodent	Clade78	RPL10	rat	chr10	-	RPG	0.204701	0.90188	0.226971	0.000366411	0	NO	0.02431	0.01146	2.121
rodent	Clade78	RPL10	mouse	chr11	-	RPG	0.208369	0.618164	0.337078	0.00885244	0	NO	0.03731	0.01759	2.121
dog	Clade188	RPL10	cow	chr23	+	RPG	1.16616	0	0	0.00205992	0	NO	0.01955	0.0112	1.7458
dog	Clade188	RPL10	cow	chr23	+	RPG	1.16616	0	0	0.00205992	0	NO	0.0436	0.02497	1.7458
rodent	Clade73	RPL10	rat	chr15	+	RPG	1.0084	0	0	9.8636e-06	0	NO	0.05696	0.03493	1.6308
rodent	Clade73	RPL10	mouse	chr14	-	RPG	0.148478	0.219021	0.677915	0.251149	0	NO	0.05882	0.03607	1.6308
rodent	Clade72	RPL10	rat	chr15	+	RPG	0.867677	0	0	0.00117245	0	NO	0.02102	0.01064	1.9749
rodent	Clade72	RPL10	mouse	chr14	-	RPG	0.813233	1.47967	0.549606	0.16865	0	NO	0.02627	0.0133	1.9749
human	Clade267	RPL10	human	chr9	+	RPG	0.267992	1.15212	0.232609	0.000203363	0	NO	0.01909	0.00961	1.9862
human	Clade267	RPL10	human	chr9	+	RPG	0.267992	1.15212	0.232609	0.000203363	0	NO	0.03755	0.0189	1.9862
rodent	Clade99	RPL10	rat	chr15	-	RPG	0.814287	0	0	0.000267566	ENSRNOG00000009871	NO	0.02693	0.01621	1.6608
rodent	Clade99	RPL10	mouse	chr14	-	RPG	1.1232	0	0	8.49619e-06	ENSMUSG00000033644	NO	0.02901	0.01747	1.6608
rodent	Clade98	RPL10	rat	chr11	-	RPG	0.418848	0.688865	0.608026	0.0328847	0	NO	0.14413	0.06867	2.0989
rodent	Clade98	RPL10	mouse	chr16	-	RPG	0.996483	0	0	0.00143794	0	NO	0.06207	0.02957	2.0989
rodent	Clade92	RPL10	rat	chrX	-	RPG	0.152779	0.421061	0.362844	2.13253e-06	0	NO	0.19707	0.10199	1.9323
rodent	Clade92	RPL10	mouse	chrX	-	RPG	1.4442	0	0	0.00029679	0	NO	0.14726	0.07621	1.9323
rodent	Clade91	RPL10	rat	chrX	-	RPG	0.874009	0	0	3.67743e-07	0	NO	0.02952	0.01759	1.6783
rodent	Clade91	RPL10	mouse	chrX	-	RPG	0.656952	1.64628	0.399053	0.0209543	0	NO	0.04045	0.0241	1.6783
rodent	Clade96	RPL10	rat	chr3	-	RPG	1.06334	0	0	0.000790701	0	NO	0.02612	0.0138	1.893
rodent	Clade96	RPL10	mouse	chr2	-	RPG	1.14302	0	0	0.00537162	0	NO	0.04271	0.02256	1.893
rodent	Clade94	RPL10	rat	chr7	-	RPG	0.521691	1.65672	0.314894	0.00491089	0	NO	0.02764	0.0151	1.8304
rodent	Clade94	RPL10	mouse	chr15	-	RPG	-1	-1	-1	-1	0	NO	0.02604	0.01423	1.8304
rat	ind58	RPL10	rat	chr13	+	RPG	0.83244	2.25311	0.369462	0.00201292	0	NO	0.04663	0.02201	2.1182
mouse	ind108	RPL10	mouse	chr4	+	RPG	0.376011	0.7535	0.499019	0.049104	ENSMUSG00000035305	NO	0.10262	0.05364	1.913
dog	ind217	RPL10	cow	chr19	+	RPG	1.32721	0	0	0.00252468	0	NO	0.03315	0.01989	1.6667
rat	ind50	RPL10	rat	chr10	+	RPG	NULL	NULL	NULL	NULL	NULL	NO	0.10037	0.04241	2.3666
rat	ind53	RPL10	rat	chr5	+	RPG	-1	-1	-1	-1	0	NO	0.02886	0.01363	2.1169
rat	ind52	RPL10	rat	chr14	+	RPG	1.08586	0	0	0.000229855	0	NO	0.03296	0.01524	2.1621
dog	ind214	RPL10	cow	chr26	+	RPG	1.56234	0	0	0.00560641	0	NO	0.03764	0.02143	1.7559
rat	ind57	RPL10	rat	chr2	+	RPG	1.16725	0	0	0.00780203	0	NO	0.01721	0.00728	2.3655
rat	Clade66	RPL10	rat	chr3	+	RPG	0.162834	0.391297	0.416138	0.00042801	0	NO	0.04269	0.0196	2.1776
rat	Clade66	RPL10	rat	chr3	+	RPG	1.18197	0	0	0.00130658	0	NO	0.04325	0.01986	2.1776
rodent	Clade67	RPL10	rat	chr3	+	RPG	0.330287	0.790807	0.417658	3.55518e-05	ENSRNOG00000001559	NO	0.10319	0.05017	2.0567
rodent	Clade67	RPL10	mouse	chr2	+	RPG	1.25886	2.20455	0.571028	0.070325	ENSMUSG00000027099	YES	0.12878	0.06262	2.0567
dog	ind250	RPL10	cow	chr11	-	RPG	1.09557	1.9469	0.562725	0.03451	0	NO	0.10677	0.04647	2.2978
rodent	Clade65	RPL10	rat	chrX	+	RPG	0.897058	0	0	0.014025	0	NO	0.134	0.06484	2.0665
rodent	Clade65	RPL10	mouse	chrX	+	RPG	0.968627	0	0	0.00121395	0	NO	0.14119	0.06832	2.0665
rodent	Clade62	RPL10	rat	chrX	+	RPG	0.932193	0	0	0.00615005	0	NO	0.03472	0.0178	1.9501
rodent	Clade62	RPL10	mouse	chrX	-	RPG	0.930308	0	0	6.15449e-05	0	NO	0.02153	0.01104	1.9501
opossum	ind257	RPL10	opossum	chr7	+	RPG	0.489793	0	0	9.00653e-05	0	NO	0.06727	0.03969	1.6946
rodent	Clade60	RPL10	rat	chr1	+	RPG	0.19792	0.782609	0.252898	0.000277897	0	NO	0.04623	0.02047	2.258
rodent	Clade60	RPL10	mouse	chr7	+	RPG	0.552874	1.4156	0.390558	0.00123395	0	NO	0.31932	0.14142	2.258
dog	ind255	RPL10	cow	chr19	-	RPG	0.310919	0.595303	0.522287	0.00129366	ENSBTAG00000007125	NO	0.08445	0.03614	2.3365
dog	ind212	RPL10	cow	chr8	+	RPG	1.28125	0	0	7.58361e-05	0	NO	0.02061	0.01247	1.6523
opossum	ind258	RPL10	opossum	chr6	-	RPG	0.0737242	0.131909	0.558901	0.0563525	0	NO	0.18962	0.10331	1.8355
opossum	ind259	RPL10	opossum	chr2	-	RPG	0.882912	0	0	4.99445e-06	0	NO	0.04106	0.02199	1.8669
rodent	Clade69	RPL10	rat	chr9	+	RPG	1.09465	0	0	0.00232137	ENSRNOG00000014683	NO	0.06965	0.0308	2.2614
rodent	Clade69	RPL10	mouse	chr1	+	RPG	0.899725	1.80549	0.498328	0.00310501	ENSMUSG00000070942	NO	0.04791	0.02119	2.2614
dog	ind243	RPL10	cow	chr9	-	RPG	0.205711	0.689164	0.298494	0.00237919	0	NO	0.03564	0.01803	1.9766
dog	ind210	RPL10	cow	chr9	+	RPG	0.0723038	0.121162	0.596752	0.0800968	0	NO	0.06521	0.03032	2.1504
dog	Clade216	RPL10	cow	chr11	+	RPG	1.16573	0	0	0.000480246	ENSBTAG00000030618	NO	0.03255	0.01861	1.7494
dog	Clade216	RPL10	cow	chr11	-	RPG	1.16573	0	0	0.000480246	ENSBTAG00000038139	NO	0.03835	0.02192	1.7494
dog	ind211	RPL10	cow	chr9	+	RPG	1.01313	3.06724	0.330306	0.00937576	ENSBTAG00000009846	NO	0.03717	0.01881	1.9766
opossum	ind261	RPL10	opossum	chr2	-	RPG	0.108612	0.147855	0.73459	0.278406	0	NO	0.17789	0.11044	1.6107
opossum	ind60	RPS16	opossum	chr8	+	RPG	0.0937186	0.0606848	1.54435	0.31266	0	NO	0.05467	1.03505	0.0528
opossum	ind61	RPS16	opossum	chr6	-	RT-RP	0.0093117	0.00883762	1.05364	0.808455	ENSMODG00000004769	NO	0.01832	1.01119	0.0181
opossum	ind62	RPS16	opossum	chr2	-	RPG	0.445037	0.822826	0.540864	0.0285078	0	NO	0.34968	1.35392	0.2583
opossum	ind63	RPS16	opossum	chr2	-	RPG	0.728709	1.83737	0.396604	0.00252886	0	NO	0.17931	1.93052	0.0929
opossum	ind59	RPS16	opossum	chr1	+	RPG	0.400134	1.02591	0.390029	0.00976941	0	NO	0.25474	10.509	0.0242
mouse	ind35	RPS16	mouse	chr2	-	RPG	0.248342	0.53018	0.468412	0.000751376	0	NO	0.16917	0.18177	0.9307
human	ind66	RPS16	human	chr16	-	RPG	0.34637	0.416532	0.831558	0.396551	0	NO	0.04799	0.37893	0.1266
chimp	ind42	RPS16	chimp	chr19	+	RPG	0.358723	0.405727	0.88415	0.54555	0	NO	0.02139	0.34824	0.0614
cow	ind49	RPS16	dog	chr16	-	RPG	0.152343	0.433423	0.351487	0.023936	0	NO	0.12784	0.57625	0.2219
rat	ind28	RPS16	rat	chr8	-	RT-RP	0.0599055	0.0954475	0.627628	0.224415	0	NO	0.03024	0.07596	0.3981
rat	ind29	RPS16	rat	chr15	-	RPG	0.131468	0.187347	0.701736	0.175321	0	NO	0.09502	0.05612	1.6932
cow	ind50	RPS16	dog	chr32	-	RPG	0.787367	0	0	0.0757098	ENSCAFG00000010287	NO	0.22306	0.67602	0.33
rat	ind24	RPS16	rat	chr14	-	RPG	0.19448	0.478183	0.406706	0.0194298	0	NO	0.24882	0.55354	0.4495
rat	ind25	RPS16	rat	chr5	-	RPG	0.271007	0.668907	0.405149	0.000116105	ENSRNOG00000033041	NO	0.31297	0.53861	0.5811
rat	ind26	RPS16	rat	chr1	-	RPG	0.336424	0.702553	0.47886	0.0242823	0	NO	0.24347	0.606	0.4018
rat	ind27	RPS16	rat	chr8	-	RPG	0.166699	0.271797	0.61332	0.0414971	0	NO	0.0306	0.0579	0.5284
rat	ind20	RPS16	rat	chr3	+	RPG	0.386423	0.462892	0.8348	0.523584	0	NO	0.33262	0.37209	0.8939
mouse	ind39	RPS16	mouse	chr8	-	RPG	0.0365198	0.0775485	0.470928	0.117396	0	YES	0.01374	0.0747	0.184
rat	ind22	RPS16	rat	chr19	+	RPG	0.101803	0.162878	0.625022	0.105463	0	NO	0.01599	0.05042	0.3173
cow	ind45	RPS16	dog	chr2	+	RPG	0.170282	0.287347	0.592602	0.0598253	0	NO	0.18478	0.47262	0.391
monkey	ind4	RPS16	monkey	chr2	+	RPG	0.100206	0.177776	0.563666	0.0786912	ENSMMUG00000001943	NO	0.09253	0.46158	0.2005
dog	ind58	RPS16	cow	chr2	-	RPG	0.114202	0.181826	0.628085	0.384288	0	NO	0.18842	0.55888	0.3371
primate	Clade10	RPS16	human	chr9	+	RPG	0.28643	0.571371	0.501303	0.0582515	0	NO	0	0	0.2194
primate	Clade10	RPS16	monkey	chr15	-	RPG	0.377624	0.510293	0.740013	0.245385	0	NO	0.0527	0.24016	0.2194
primate	Clade10	RPS16	chimp	chr9	+	RPG	0.272191	0.707618	0.384658	0.0105673	0	NO	0.16686	0.76038	0.2194
monkey	ind3	RPS16	monkey	chr14	+	RPG	0.324188	0.52184	0.62124	0.092576	0	NO	0.14504	0.36594	0.3964
dog	ind57	RPS16	cow	chr6	-	RPG	0.315773	0.793099	0.39815	0.00928311	0	NO	0.56345	1.63288	0.3451
primate	Clade7	RPS16	human	chr2	-	RPG	0.129061	0.264863	0.487273	0.0659206	0	NO	0	0	0.3181
primate	Clade7	RPS16	monkey	chr13	-	RPG	0.155259	0.334092	0.464719	0.00181593	0	NO	0.04737	0.14888	0.3181
primate	Clade7	RPS16	chimp	chr2a	-	RPG	0.136318	0.293007	0.465237	0.0434583	0	NO	0.12355	0.38834	0.3181
monkey	ind9	RPS16	monkey	chr11	-	RT-RP	0.0301289	0.0596762	0.504873	0.137341	0	NO	0.01879	0.38272	0.0491
human	ind64	RPS16	human	chr1	+	RPG	0.295812	0.298538	0.990868	1	0	NO	0.01575	0.40314	0.0391
primate	Clade6	RPS16	monkey	chr12	-	RPG	0.445867	0.686001	0.649951	0.0381177	ENSMMUG00000009885	NO	0.05334	0.10642	0.5012
primate	Clade6	RPS16	human	chr2	-	RPG	0.232384	0.208971	1.11204	0.997259	ENSG00000168702	NO	0.2365	0.47189	0.5012
cow	ind53	RPS16	dog	chrX	-	RPG	0.193568	0.40815	0.474256	0.00298298	0	NO	0.24004	0.72116	0.3329
cow	ind44	RPS16	dog	chr29	+	RPG	0.693152	0	0	0.00702386	0	NO	0.33433	0.66499	0.5028
rat	ind30	RPS16	rat	chr15	-	RPG	0.0740894	0.117294	0.631653	0.135064	0	NO	0.03994	0.05137	0.7776
cow	ind47	RPS16	dog	chr15	+	RPG	0.386156	0.789517	0.489104	0.00198485	ENSCAFG00000003679	NO	0.40914	0.77034	0.5311
primate	Clade12	RPS16	human	chr19	-	RPG	0.0927422	0.194556	0.476685	0.120853	0	NO	0.03575	0.11358	0.3147
primate	Clade12	RPS16	monkey	chr19	-	RPG	0.051692	0.115965	0.445754	0.0435945	0	NO	0.0293	0.0931	0.3147
primate	Clade12	RPS16	chimp	chr19	-	RPG	0.0852159	0.224128	0.38021	0.0356286	0	NO	0.07227	0.22964	0.3147
cow	ind52	RPS16	dog	chrX	-	RPG	-1	-1	-1	-1	0	NO	0.26776	1.11333	0.2405
rat	ind15	RPS16	rat	chr13	+	RPG	0.123793	0.155043	0.798439	0.439753	0	NO	0.05628	0.07899	0.7125
rat	ind14	RPS16	rat	chr5	+	RPG	0.0749549	0.176985	0.423509	0.0049453	0	NO	0.03508	0.06369	0.5507
rat	ind17	RPS16	rat	chr7	+	RPG	0.184813	0.179379	1.03029	0.890515	0	NO	0.06292	0.03306	1.9036
rat	ind16	RPS16	rat	chr4	+	RPG	0.758766	0	0	0.0111883	0	NO	0.21661	0.65527	0.3306
monkey	ind11	RPS16	monkey	chr15	-	RT-RP	0.00632083	0.0358542	0.176293	0.0443868	ENSMMUG00000008567	NO	0.01398	0.36207	0.0386
mouse	ind36	RPS16	mouse	chr2	-	RPG	0.249148	0.312051	0.798421	0.329859	0	NO	0.09339	0.10749	0.8688
rat	ind13	RPS16	rat	chr18	+	RPG	0.159188	0.24302	0.655041	0.0718048	0	NO	0.07937	0.13569	0.5849
mouse	ind34	RPS16	mouse	chr5	-	RT-RP	0	0	0	0	0	NO	1e-05	0.08762	0.0001
cow	ind51	RPS16	dog	chr5	-	RPG	0.178063	0.417004	0.427006	0.00101455	0	NO	0.16007	0.45898	0.3487
primate	Clade2	RPS16	human	chr17	+	RPG	0.229151	0.418941	0.546977	0.0556216	0	NO	0.00546	0.01344	0.406
primate	Clade2	RPS16	monkey	chr16	+	RPG	0.202712	0.297088	0.682329	0.121382	0	NO	0.06182	0.15225	0.406
primate	Clade2	RPS16	chimp	chr17	-	RPG	0.209379	0.417604	0.501382	0.031603	0	NO	0.14271	0.3515	0.406
mouse	ind38	RPS16	mouse	chr8	-	RPG	0.0577127	0.188572	0.306051	0.000886755	0	NO	0.04804	0.06101	0.7875
rat	ind19	RPS16	rat	chr3	+	RT-RP	0.0665074	0.103053	0.645371	0.241399	0	NO	0.0272	0.06095	0.4463
rat	ind18	RPS16	rat	chr3	+	RPG	0.119678	0.227092	0.527003	0.0163102	0	NO	0.05232	0.05353	0.9773
primate	Clade5	RPS16	monkey	chr14	-	RPG	0.178372	0.234801	0.759673	0.401177	0	NO	0.02065	0.06682	0.309
primate	Clade5	RPS16	human	chr11	+	RPG	0.289608	0.637744	0.454114	0.0115953	0	NO	0.13342	0.43175	0.309
dog	ind56	RPS16	cow	chr3	+	RT-RP	0.00625272	0	0	0	ENSBTAG00000001538	NO	0.0135	0.47543	0.0284
mouse	ind33	RPS16	mouse	chr18	-	RPG	0.134541	0.1814	0.741685	0.32742	0	NO	0.02931	0.06503	0.4507
mouse	ind32	RPS16	mouse	chr11	+	RPG	0.224588	0.350192	0.641327	0.245566	0	NO	0.19872	0.4523	0.4393
rodent	Clade23	RPS16	rat	chr6	-	RPG	0.335915	0.375732	0.894027	0.566796	0	NO	0.22813	0.27368	0.8336
rodent	Clade23	RPS16	mouse	chr12	-	RPG	0.519686	1.34765	0.385625	0.000368168	0	NO	0	0	0.8336
rodent	Clade21	RPS16	rat	chr3	+	RPG	0.422029	0.611557	0.69009	0.222927	0	NO	0.1737	0.24474	0.7098
rodent	Clade21	RPS16	mouse	chr2	+	RPG	0.326523	0.523201	0.624088	0.0627647	0	NO	0.31956	0.45024	0.7098
dog	ind55	RPS16	cow	chr6	+	RPG	1.2186	1.03571	1.17659	0.653704	0	NO	0.32258	0.53162	0.6068
mouse	ind31	RPS16	mouse	chr6	+	RPG	0.0819171	0.0820203	0.998742	0.999982	0	NO	0.03641	0.06623	0.5497
human	ind65	RPS16	human	chr19	+	RPG	0.280813	0.344988	0.81398	0.372306	0	YES	0.03217	0.37188	0.0865
primate	Clade8	RPS16	human	chr6	-	RPG	0.347671	0.58562	0.59368	0.0838077	0	YES	0.00275	0.00631	0.4351
primate	Clade8	RPS16	monkey	chr4	-	RPG	0.252134	0.477072	0.528502	0.00574666	0	NO	0.03435	0.07894	0.4351
primate	Clade8	RPS16	chimp	chr6	-	RPG	0.350504	0.62177	0.56372	0.0549436	ENSPTRG00000018289	NO	0.18527	0.4258	0.4351
laurasiatheria	Clade48	RPS16	dog	chr17	-	RPG	0.573158	1.40582	0.407703	0.0044975	0	NO	0.13696	0.34896	0.3925
laurasiatheria	Clade48	RPS16	cow	chr11	-	RPG	0.234567	0.687141	0.341367	0.00494214	0	NO	0.14456	0.36832	0.3925
mouse	ind37	RPS16	mouse	chr7	-	RPG	0.172813	0.257069	0.672244	0.13945	0	NO	0.08675	0.04905	1.7688
eutheria	Clade40	RPS16	mouse	chr11	-	RPG	0.0479201	0.235446	0.203529	3.58035e-06	0	NO	0.03938	0.1068	0.3687
eutheria	Clade40	RPS16	dog	chr10	+	RPG	1.09432	0	0	0.0239266	0	NO	0.00372	0.01009	0.3687
hominoid	Clade41	RPS16	chimp	chr3	+	RPG	0.430875	0.917624	0.469555	0.012083	0	NO	0	0	0.2031
hominoid	Clade41	RPS16	human	chr3	+	RPG	0.437622	0.756922	0.578159	0.0677713	0	NO	0.15	0.73862	0.2031
cow	ind46	RPS16	dog	chr3	+	RPG	0.708896	0	0	5.70919e-12	0	NO	0.19408	0.5977	0.3247
laurasiatheria	Clade43	RPS16	dog	chr18	+	RPG	1.02211	0	0	0.00810126	0	NO	0.34055	1.02559	0.3321
laurasiatheria	Clade43	RPS16	cow	chr4	-	RPG	0.82901	2.23186	0.371443	0.00618649	0	NO	0.033	0.09937	0.3321
opossum	ind34	RPL8	opossum	chr5	-	RPG	NULL	NULL	NULL	NULL	NULL	NO	0.52715	60.125	0.0088
opossum	ind29	RPL8	opossum	chr5	+	RPG	0.975358	0	0	0.000547114	0	NO	0.11182	44.0118	0.0025
cow	ind24	RPL8	dog	chr33	+	RPG	0.180029	0.773275	0.232814	6.96276e-05	0	NO	0.26849	1.59668	0.1682
cow	ind25	RPL8	dog	chr32	-	RPG	0.138954	0.633338	0.219399	0.00034028	0	NO	0.14482	1.62981	0.0889
dog	ind27	RPL8	cow	chr12	-	RT-RP	0.0177322	0.0516483	0.343325	0.0177739	ENSBTAG00000003560	NO	0.0144	0.68893	0.0209
opossum	ind31	RPL8	opossum	chr3	+	RPG	0.0435414	0.0885106	0.491935	0.0381086	0	NO	0.04562	9.71587	0.0047
cow	ind21	RPL8	dog	chr24	+	RPG	0.186406	0.291912	0.638571	0.0337381	0	NO	0.13333	0.96714	0.1379
cow	ind22	RPL8	dog	chr1	+	RPG	1.011	2.9832	0.338899	0.000350712	0	NO	0.00842	0.45054	0.0187
cow	ind23	RPL8	dog	chrX	+	RPG	0.0461112	0.0765993	0.601979	0.396828	0	NO	0.02958	0.32963	0.0897
rodent	Clade13	RPL8	rat	chr15	+	RPG	0.262167	0.330683	0.792805	0.510285	0	NO	0.09422	0.18406	0.5119
rodent	Clade13	RPL8	mouse	chr14	+	RPG	0.423987	0.441566	0.960188	0.843341	0	NO	0.0032	0.00626	0.5119
monkey	ind4	RPL8	monkey	chr4	+	RPG	0.066575	0.186859	0.356285	4.74828e-05	ENSMMUG00000023683	NO	0.0631	0.73958	0.0853
rat	ind8	RPL8	rat	chr10	+	RPG	0.642669	1.4376	0.447043	0.000721654	0	NO	0.08242	0.20501	0.402
primate	Clade6	RPL8	human	chr3	+	RPG	0.230073	0.271757	0.846612	0.356557	0	NO	0.00243	0.00909	0.2674
primate	Clade6	RPL8	monkey	chr2	-	RPG	0.600478	0.877623	0.68421	0.0440269	0	NO	0.0511	0.19106	0.2674
primate	Clade6	RPL8	chimp	chr3	+	RPG	0.225634	0.293261	0.769394	0.152026	0	NO	0.12796	0.47846	0.2674
rat	ind15	RPL8	rat	chr14	-	RPG	0.144368	0.301606	0.478664	0.000780364	ENSRNOG00000033710	NO	0.14392	0.22254	0.6468
rat	ind14	RPL8	rat	chr15	+	RPG	1.0559	0	0	0.00297471	0	NO	0.10155	0.1933	0.5254
mouse	ind17	RPL8	mouse	chr2	+	RPG	0.208285	0.652416	0.319251	0.00448125	0	NO	0.21011	0.47449	0.4428
rat	ind16	RPL8	rat	chr1	-	RPG	0.0493842	0.139935	0.352908	0.000936095	0	NO	0.03223	0.10395	0.3101
rat	ind11	RPL8	rat	chr1	+	RT-RP	0.00880636	0.0151605	0.580874	0.377261	ENSRNOG00000031381	NO	0.00851	0.08292	0.1027
rat	ind10	RPL8	rat	chr2	+	RPG	0.170037	0.233534	0.728105	0.114266	0	NO	0.04047	0.07937	0.5099
opossum	ind35	RPL8	opossum	chr1	-	RPG	-1	-1	-1	-1	0	NO	0.31189	2.009	0.1552
rat	ind12	RPL8	rat	chr3	+	RT-RP	0	0	0	0	ENSRNOG00000032635	NO	1e-05	0.08333	0.0001
primate	Clade3	RPL8	human	chr3	-	RPG	0.132358	0.156696	0.844679	0.490459	ENSG00000163710	YES	0.00395	0.01647	0.2399
primate	Clade3	RPL8	monkey	chr2	+	RPG	0.110747	0.12388	0.893981	0.653714	ENSMMUG00000012406	NO	0.04697	0.19575	0.2399
primate	Clade3	RPL8	chimp	chr3	-	RPG	0.253508	0.322778	0.785393	0.227827	ENSPTRG00000015486	NO	0.09588	0.39963	0.2399
primate	Clade2	RPL8	human	chr22	+	RPG	-1	-1	-1	-1	0	YES	0.00303	0.00728	0.4162
primate	Clade2	RPL8	monkey	chr10	+	RPG	0.731426	1.44393	0.506554	0.0446531	0	NO	0.04757	0.11429	0.4162
primate	Clade2	RPL8	chimp	chr22	+	RPG	-1	-1	-1	-1	0	NO	0.27927	0.671	0.4162
mouse	ind19	RPL8	mouse	chr2	-	RPG	0.64376	1.30185	0.494496	0.00123658	ENSMUSG00000038369	NO	0.23151	0.33782	0.6853
mouse	ind18	RPL8	mouse	chr2	-	RPG	0.250293	0.783044	0.319641	0.00142947	0	NO	0.19252	0.21283	0.9045
primate	Clade5	RPL8	human	chr21	-	RPG	0.863588	1.48296	0.582339	0.0573256	0	NO	0.00354	0.01712	0.2068
primate	Clade5	RPL8	monkey	chr3	+	RPG	1.16995	0	0	2.52575e-05	0	NO	0.02669	0.1291	0.2068
primate	Clade5	RPL8	chimp	chr21	-	RPG	0.899336	1.07459	0.836912	0.511419	0	NO	0.09017	0.43608	0.2068
opossum	ind33	RPL8	opossum	chr5	-	RPG	0.0523644	0.053173	0.984792	0.999461	ENSMODG00000024900	NO	0.04862	11.8688	0.0041
opossum	ind32	RPL8	opossum	chr6	-	RPG	0.249962	0.454841	0.54956	0.000868516	0	NO	0.20602	6.18853	0.0333
hominoid	Clade20	RPL8	chimp	chr6	-	RPG	0.353243	0.627253	0.56316	0.0587688	0	NO	0	0	0.1019
hominoid	Clade20	RPL8	human	chr6	-	RPG	0.31578	0.572479	0.5516	0.0531197	0	NO	0.04461	0.43779	0.1019
rodent	Clade9	RPL8	rat	chr5	+	RPG	1.06131	0	0	2.04162e-05	0	NO	0.09467	0.14386	0.658
rodent	Clade9	RPL8	mouse	chr4	+	RPG	0.975378	0	0	3.34724e-08	0	NO	0.24764	0.37633	0.658
opossum	ind30	RPL8	opossum	chr1	+	RPG	-1	-1	-1	-1	0	NO	0.35798	2.28527	0.1566
cow	ind60	RPLP1	dog	chr9	-	RPG	0.554371	0.644979	0.859517	0.614633	0	NO	0.2225	0.25377	0.8768
cow	ind61	RPLP1	dog	chr8	-	RPG	0.229318	0.265765	0.862861	0.637238	0	NO	0.40641	0.35725	1.1376
cow	ind62	RPLP1	dog	chr8	-	RPG	0.216841	0.356799	0.607741	0.116195	0	NO	0.177	0.24905	0.7107
cow	ind63	RPLP1	dog	chr11	-	RPG	0.121732	0.557281	0.21844	5.06986e-08	ENSCAFG00000001368	NO	0.10288	0.21206	0.4851
cow	ind59	RPLP1	dog	chr1	-	RPG	0.115234	0.491284	0.234556	8.52324e-07	0	NO	0.12722	0.33083	0.3845
cow	ind64	RPLP1	dog	chr11	-	RPG	0.362966	0.553827	0.655379	0.167781	0	NO	0.26916	0.37256	0.7225
dog	ind66	RPLP1	cow	chrX	+	RPG	0.154457	0.224107	0.689212	0.276914	0	NO	0.1323	0.24668	0.5363
dog	ind67	RPLP1	cow	chr17	-	RPG	0.116918	0.260386	0.449019	0.0153738	0	NO	0.06678	0.20433	0.3268
dog	ind68	RPLP1	cow	chr18	-	RPG	0.109199	0.328201	0.332721	0.00030383	0	NO	0.07279	0.22111	0.3292
dog	ind69	RPLP1	cow	chr16	-	RT-RP	0.00779893	0.0241318	0.323181	0.370622	ENSBTAG00000039728	NO	0.00514	0.26146	0.0197
cow	ind54	RPLP1	dog	chr11	+	RPG	0.161752	0.664431	0.243444	0.000563858	0	NO	0.12408	0.27678	0.4483
opossum	ind75	RPLP1	opossum	chr6	+	RPG	0.221713	0.9084	0.244069	3.43583e-05	ENSMODG00000005904	NO	0.17201	0.68643	0.2506
opossum	ind80	RPLP1	opossum	chr1	-	RPG	0.284715	0.772437	0.368594	0.00204759	0	NO	0.14401	0.79621	0.1809
opossum	ind81	RPLP1	opossum	chr3	-	RPG	0.223241	0.826489	0.270107	7.44083e-05	0	NO	0.36714	0.56758	0.6469
mouse	ind42	RPLP1	mouse	chr2	-	RT-RP	0.0482733	0.185155	0.260718	0.000362594	0	NO	0.05943	0.46583	0.1276
cow	ind50	RPLP1	dog	chr27	+	RPG	0.213908	0.639947	0.334259	1.10387e-05	0	NO	0.16713	0.34372	0.4862
cow	ind49	RPLP1	dog	chr21	+	RT-RP	0.28455	0.741406	0.383798	7.04527e-05	ENSCAFG00000004477	NO	0.17604	0.40023	0.4398
rat	ind28	RPLP1	rat	chr9	+	RPG	0.231419	0.420842	0.549895	0.104347	0	NO	0.14875	0.54538	0.2727
rat	ind29	RPLP1	rat	chr17	-	RT-RP	0	0	0	0	ENSRNOG00000011955	NO	0.0155	0.33952	0.0456
mouse	ind43	RPLP1	mouse	chr7	-	RT-RP	0.0197844	0.154535	0.128025	6.66298e-05	ENSMUSG00000090460	NO	0.03162	0.34116	0.0927
rat	ind24	RPLP1	rat	chr1	+	RPG	0.0876079	0.300512	0.291529	0.000265969	ENSRNOG00000032179	NO	0.06034	0.34647	0.1741
rat	ind25	RPLP1	rat	chr7	+	RT-RP	0.0320781	0.20329	0.157795	2.50516e-05	0	NO	0.04331	0.32334	0.134
rat	ind26	RPLP1	rat	chr3	+	RPG	0.0179052	0.179268	0.0998796	1.90535e-06	0	NO	0.02621	0.29897	0.0877
rat	ind27	RPLP1	rat	chr9	+	RPG	0.0881292	0.413777	0.212987	2.71829e-05	ENSRNOG00000023586	NO	0.15361	0.27863	0.5513
mouse	ind39	RPLP1	mouse	chr11	+	RPG	0.0972138	0.236719	0.410672	0.0103759	0	NO	0.10665	0.34189	0.3119
mouse	ind44	RPLP1	mouse	chr8	-	RT-RP	0.00785123	0.0357521	0.219602	0.188421	ENSMUSG00000060019	NO	0.03144	0.37432	0.084
rat	ind23	RPLP1	rat	chr5	+	RPG	0.161121	0.410745	0.392266	0.020055	0	NO	0.22565	0.37313	0.6048
primate	Clade13	RPLP1	human	chr8	+	RPG	0.223332	0.453261	0.492722	0.104729	0	NO	0.12271	0.18172	0.6753
primate	Clade13	RPLP1	monkey	chr8	+	RPG	0.449656	0.522739	0.860192	0.613719	0	NO	0.06997	0.10361	0.6753
primate	Clade13	RPLP1	chimp	chr8	+	RPG	0.236916	0.554927	0.426932	0.0431007	0	NO	0.19158	0.2837	0.6753
monkey	ind4	RPLP1	monkey	chr10	+	RT-RP	0.00782499	0	0	0	ENSMMUG00000031385	NO	0.01549	0.08676	0.1785
cow	ind58	RPLP1	dog	chr13	-	RPG	0.0238072	0.0760587	0.313011	0.0582444	0	NO	0.02621	0.31395	0.0835
mouse	ind41	RPLP1	mouse	chr5	-	RT-RP	0.040015	0.111266	0.359635	0.0538692	ENSMUSG00000063324	NO	0.06784	0.4787	0.1417
primate	Clade17	RPLP1	human	chr17	-	RPG	0.234171	0.381322	0.614103	0.116006	0	YES	0.0235	0.02324	1.0112
primate	Clade17	RPLP1	monkey	chr16	-	RPG	0.255498	0.303337	0.842293	0.491645	0	NO	0.15006	0.14839	1.0112
primate	Clade17	RPLP1	chimp	chr17	+	RPG	0.229357	0.347513	0.659994	0.157098	0	NO	0.15503	0.15331	1.0112
primate	Clade16	RPLP1	monkey	chr16	-	RT-RP	0.115486	0.159022	0.726225	0.430581	0	NO	0.09984	0.09664	1.0332
primate	Clade16	RPLP1	human	chr17	+	RPG	0.137586	0.31601	0.435386	0.00803334	0	YES	0.04838	0.04683	1.0332
monkey	ind3	RPLP1	monkey	chr10	+	RPG	0.233271	0.534166	0.436702	0.00330596	0	NO	0.2051	0.37076	0.5532
cow	ind55	RPLP1	dog	chr17	-	RPG	0.11493	0.513438	0.223844	1.1062e-07	0	NO	0.1114	0.30212	0.3687
primate	Clade19	RPLP1	human	chr5	-	RT-RP	0.112751	0.278439	0.40494	0.00389036	0	NO	0.00367	0.00836	0.439
primate	Clade19	RPLP1	monkey	chr6	-	RPG	0.13509	0.256222	0.527238	0.0447097	0	NO	0.0666	0.15171	0.439
primate	Clade19	RPLP1	chimp	chr5	-	RT-RP	0.13198	0.278261	0.474305	0.0167982	0	NO	0.06509	0.14828	0.439
mouse	Clade36	RPLP1	mouse	chr4	-	RT-RP	0.0737305	0.214777	0.343289	0.00318788	0	NO	0.01225	0.01955	0.6265
mouse	Clade36	RPLP1	mouse	chr4	+	RPG	0.0746808	0.230155	0.32448	0.00170068	0	NO	0.0159	0.02538	0.6265
mouse	Clade36	RPLP1	mouse	chr4	-	RT-RP	0.0737822	0.214282	0.344324	0.00324636	0	NO	0.01868	0.02982	0.6265
mouse	Clade36	RPLP1	mouse	chr4	-	RPG	0.239682	0.351546	0.681795	0.179933	0	NO	0.03134	0.05003	0.6265
mouse	Clade36	RPLP1	mouse	chr4	-	RT-RP	0.0813439	0.218294	0.372635	0.00360674	0	NO	0	0	0.6265
mouse	Clade36	RPLP1	mouse	chr4	-	RT-RP	0.0902874	0.21679	0.416474	0.0089471	0	NO	0.03006	0.04798	0.6265
mouse	Clade36	RPLP1	mouse	chr4	-	RT-RP	0.0736788	0.215274	0.342255	0.00121254	0	NO	0.01451	0.02316	0.6265
mouse	Clade36	RPLP1	mouse	chr4	-	RPG	0.085062	0.271862	0.312886	0.0256711	0	NO	0.11121	0.17749	0.6265
primate	Clade6	RPLP1	human	chr2	+	RPG	0.273061	0.397811	0.686409	0.14843	0	NO	0.00972	0.0103	0.9442
primate	Clade6	RPLP1	monkey	chr13	+	RPG	0.298562	0.324076	0.92127	0.705714	0	NO	0.09683	0.10255	0.9442
primate	Clade6	RPLP1	chimp	chr2a	+	RPG	0.277603	0.362996	0.764756	0.308883	0	NO	0.11979	0.12687	0.9442
cow	ind53	RPLP1	dog	chr8	+	RT-RP	0.079738	0.136352	0.584797	0.182356	0	NO	0.07244	0.30096	0.2407
dog	ind70	RPLP1	cow	chr27	-	RPG	0.116537	0.25121	0.463904	0.0149407	0	NO	0.06672	0.20315	0.3284
cow	ind57	RPLP1	dog	chr21	-	RPG	0.240361	0.23417	1.02644	1	ENSCAFG00000005074	NO	0.02963	0.34077	0.087
chimp	ind45	RPLP1	chimp	chr21	+	RPG	0	0.0117999	0	0	0	NO	0.00513	0.08676	0.0591
opossum	ind77	RPLP1	opossum	chr1	+	RPG	0.233916	1.23154	0.189938	1.49885e-11	ENSMODG00000023165	NO	0.09085	0.62514	0.1453
opossum	ind76	RPLP1	opossum	chr1	+	RPG	0.333782	0.929918	0.358937	0.000243749	0	NO	0.23266	0.684	0.3401
mouse	ind40	RPLP1	mouse	chr19	+	RT-RP	0.0488046	0.259576	0.188016	1.32744e-05	ENSMUSG00000091014	NO	0.07145	0.44165	0.1618
dog	ind73	RPLP1	cow	chr9	-	RPG	0.211404	0.423803	0.498827	0.00990841	0	NO	0.21124	0.22674	0.9316
dog	ind72	RPLP1	cow	chr9	-	RPG	0.421517	0.512156	0.823025	0.593288	ENSBTAG00000003336	NO	0.14918	0.23656	0.6306
dog	ind71	RPLP1	cow	chrX	-	RPG	0.161383	0.311746	0.517676	0.0396686	0	NO	0.17395	0.24454	0.7113
primate	Clade12	RPLP1	human	chr10	-	RPG	0.301946	0.410902	0.734838	0.247421	0	NO	0.01023	0.01162	0.8802
primate	Clade12	RPLP1	monkey	chr9	+	RPG	0.307723	0.373242	0.824461	0.388085	0	NO	0.08654	0.09831	0.8802
primate	Clade12	RPLP1	chimp	chr10	-	RPG	0.316136	0.427842	0.738908	0.255041	0	NO	0.16862	0.19156	0.8802
cow	ind52	RPLP1	dog	chr8	+	RPG	0.350019	0.788885	0.443689	0.00823408	0	NO	0.18736	0.1539	1.2174
opossum	ind78	RPLP1	opossum	chrX	+	RPG	0.406788	1.16638	0.348762	7.3464e-05	0	NO	0.14013	0.67651	0.2071
monkey	ind15	RPLP1	monkey	chr19	+	RT-RP	0.00783153	0.0484314	0.161703	0.0357889	ENSMMUG00000028777	NO	0.01036	0.08857	0.117
monkey	ind14	RPLP1	monkey	chr19	+	RPG	0.0527549	0.158884	0.332035	0.00767133	ENSMMUG00000013497	NO	0.104	0.13833	0.7519
primate	Clade9	RPLP1	human	chr14	+	RPG	0.100423	0.265931	0.377628	0.00661476	0	NO	0.00499	0.01065	0.4688
primate	Clade9	RPLP1	monkey	chr7	+	RPG	0.118138	0.162783	0.725735	0.387363	0	NO	0.01212	0.02586	0.4688
primate	Clade9	RPLP1	chimp	chr14	+	RPG	0.0712324	0.16483	0.432157	0.0241271	ENSPTRG00000023106	NO	0.03425	0.07307	0.4688
primate	Clade8	RPLP1	human	chr14	+	RPG	0.154215	0.280372	0.550037	0.0378038	0	NO	0	0	1.067
primate	Clade8	RPLP1	monkey	chr7	+	RPG	0.161086	0.180912	0.890409	0.592222	0	NO	0.02727	0.02556	1.067
primate	Clade8	RPLP1	chimp	chr14	+	RPG	0.158919	0.26334	0.603476	0.0846988	0	NO	0.12535	0.11748	1.067
monkey	ind11	RPLP1	monkey	chr3	+	RPG	0.251669	0.318478	0.790223	0.40552	0	NO	0.16728	0.32281	0.5182
monkey	ind10	RPLP1	monkey	chr7	+	RT-RP	0.0402014	0.047715	0.842531	0.748145	ENSMMUG00000029259	NO	0.04819	0.11514	0.4185
mouse	ind35	RPLP1	mouse	chr4	+	RT-RP	0.0157563	0.0609171	0.258652	0.0732311	0	YES	0.04232	0.29469	0.1436
mouse	ind34	RPLP1	mouse	chr6	+	RPG	0.11204	0.507748	0.220661	1.40409e-06	ENSMUSG00000092059	NO	0.15185	0.31885	0.4763
cow	ind51	RPLP1	dog	chrX	+	RT-RP	0.0872271	0.21765	0.400767	0.00743475	0	NO	0.0911	0.27288	0.3339
primate	Clade2	RPLP1	human	chr5	+	RPG	0.146843	0.299653	0.490044	0.0338761	ENSG00000255407	NO	0.00406	0.00358	1.135
primate	Clade2	RPLP1	monkey	chr6	+	RPG	0.186536	0.29641	0.629318	0.139032	ENSMMUG00000000178	NO	0.07253	0.06391	1.135
primate	Clade2	RPLP1	chimp	chr5	-	RPG	0.153697	0.279587	0.549728	0.039119	0	NO	0.15684	0.13819	1.135
mouse	ind38	RPLP1	mouse	chr3	+	RT-RP	0.271677	0.669366	0.405872	0.000314966	0	NO	0.22016	0.36601	0.6015
primate	Clade7	RPLP1	monkey	chr1	+	RPG	0.0593361	0.17886	0.331746	0.00484526	ENSMMUG00000010729	NO	0.03059	0.07244	0.4223
primate	Clade7	RPLP1	human	chr1	-	RPG	0.161539	0.244201	0.6615	0.170228	ENSG00000182901	NO	0.0542	0.12833	0.4223
monkey	ind18	RPLP1	monkey	chr6	-	RT-RP	0.0196879	0.0487844	0.403569	0.185953	ENSMMUG00000029973	NO	0.02586	0.08867	0.2917
primate	Clade5	RPLP1	human	chr3	-	RPG	0.181339	0.289818	0.6257	0.315938	0	YES	0.00681	0.00618	1.102
primate	Clade5	RPLP1	monkey	chr2	+	RPG	0.282862	0.444726	0.636038	0.141768	0	NO	0.06854	0.0622	1.102
primate	Clade5	RPLP1	chimp	chr3	-	RPG	0.164996	0.247357	0.667038	0.297993	0	NO	0.25723	0.23343	1.102
cow	ind56	RPLP1	dog	chr21	-	RPG	0.26612	0.549799	0.484032	0.00306243	0	NO	0.18379	0.29184	0.6298
mouse	ind33	RPLP1	mouse	chr6	+	RPG	0.328878	0.84561	0.388924	0.00018837	0	NO	0.13053	0.37104	0.3518
mouse	ind32	RPLP1	mouse	chr17	+	RPG	0.203826	0.621452	0.327983	3.65131e-05	0	NO	0.24222	0.26113	0.9276
primate	Clade22	RPLP1	human	chr1	-	RPG	0.153868	0.228374	0.673755	0.221928	0	NO	0	0	1.0609
primate	Clade22	RPLP1	monkey	chr1	-	RPG	0.150197	0.206187	0.72845	0.371562	0	NO	0.07893	0.0744	1.0609
primate	Clade22	RPLP1	chimp	chr1	-	RPG	0.158932	0.227287	0.699257	0.22477	0	NO	0.14739	0.13892	1.0609
primate	Clade20	RPLP1	monkey	chr6	-	RPG	0.227346	0.283829	0.800996	0.482297	0	NO	0.02401	0.03059	0.7849
primate	Clade20	RPLP1	chimp	chr5	-	RPG	0.230397	0.324357	0.710317	0.306401	0	NO	0.17428	0.22203	0.7849
primate	Clade21	RPLP1	human	chr6	+	RPG	0.149859	0.389189	0.385055	0.00134217	0	NO	0.0038	0.00412	0.9234
primate	Clade21	RPLP1	monkey	chr4	-	RPG	0.175017	0.318454	0.549582	0.0366654	0	NO	0.05647	0.06115	0.9234
primate	Clade21	RPLP1	chimp	chr6	+	RPG	0.238206	0.525541	0.453259	0.00225196	0	NO	0.12443	0.13475	0.9234
opossum	ind79	RPLP1	opossum	chr3	+	RPG	0.249382	0.613733	0.406337	0.00684273	0	NO	0.26612	0.64737	0.4111
rat	ind31	RPLP1	rat	chrX	-	RT-RP	0.0306705	0.168035	0.182525	0.00055195	ENSRNOG00000022415	NO	0.05473	0.24409	0.2242
rat	ind30	RPLP1	rat	chr18	-	RT-RP	0.0588983	0.326923	0.180159	1.40683e-05	ENSRNOG00000017177	NO	0.06757	0.25993	0.26
hominoid	Clade48	RPLP1	chimp	chr5	-	RPG	0.0974041	0.135448	0.719127	0.403873	0	NO	0.00268	0.00543	0.4941
hominoid	Clade48	RPLP1	human	chr5	-	RPG	0.101843	0.179108	0.568612	0.109055	0	YES	0.04874	0.09865	0.4941
mouse	ind37	RPLP1	mouse	chr7	+	RT-RP	0.249879	0.360185	0.693752	0.135099	0	NO	0.11595	0.33931	0.3417
hominoid	Clade46	RPLP1	chimp	chr19	+	RPG	0.0310956	0.144104	0.215786	0.00579457	0	NO	0.00851	0.01019	0.8348
hominoid	Clade46	RPLP1	human	chr19	+	RPG	0.0418203	0.14332	0.291796	0.02098	0	NO	0.04838	0.05796	0.8348
hominoid	Clade47	RPLP1	chimp	chr2b	-	RT-RP	0.0157643	0.0358983	0.439137	0.29052	ENSPTRG00000023851	NO	0	0	0.2816
hominoid	Clade47	RPLP1	human	chr2	-	RPG	0.0157749	0.035825	0.440331	0.291339	0	YES	0.02086	0.07409	0.2816
mouse	ind60	RPLP0	mouse	chr8	-	RPG	0.00420984	0.0390744	0.107739	0.000340719	ENSMUSG00000063696	YES	0.00953	0.22562	0.0423
cow	ind62	RPLP0	dog	chr16	+	RPG	0.298131	0.394115	0.756457	0.278928	0	NO	0.27871	0.42056	0.6627
cow	ind63	RPLP0	dog	chr30	+	RPG	0.289938	0.783409	0.370098	0.0459507	0	NO	0.43608	0.42618	1.0232
cow	ind64	RPLP0	dog	chr12	+	RPG	0.0697417	0.102402	0.681059	0.134029	0	NO	0.02384	0.16901	0.1411
mouse	ind47	RPLP0	mouse	chr10	+	RPG	0.243591	0.39923	0.610151	0.00293983	0	NO	0.06141	0.24102	0.2548
cow	ind66	RPLP0	dog	chr19	+	RPG	0	0.483484	0	0	0	NO	0.16893	0.35957	0.4698
cow	ind67	RPLP0	dog	chr17	-	RPG	0.300126	0.484708	0.619188	0.00316814	0	NO	0.10715	0.24181	0.4431
cow	ind68	RPLP0	dog	chr10	-	RPG	0.0447301	0.118825	0.376437	0.00159481	0	NO	0.04759	0.15141	0.3143
cow	ind69	RPLP0	dog	chr12	-	RPG	0.596779	0	0	0.00564901	0	NO	0.40632	0.49576	0.8196
mouse	ind54	RPLP0	mouse	chr11	+	RPG	0.325796	1.37843	0.236353	1.34208e-05	0	NO	0.28006	0.40751	0.6872
rat	ind39	RPLP0	rat	chr1	-	RPG	0.156271	0.407166	0.383803	2.87437e-08	ENSRNOG00000029533	NO	0.10613	0.24235	0.4379
opossum	ind75	RPLP0	opossum	chr6	+	RPG	0.2739	0.989834	0.276713	2.75401e-05	0	NO	0.36962	0.62881	0.5878
opossum	ind80	RPLP0	opossum	chr2	-	RPG	-1	-1	-1	-1	0	NO	0.34641	0.96287	0.3598
human	ind81	RPLP0	human	chr5	+	RPG	0	0.012929	0	0	0	YES	0.02954	0.23026	0.1283
rat	ind42	RPLP0	rat	chrX	-	RPG	0.146603	0.435128	0.336918	8.61306e-06	ENSRNOG00000042219	NO	0.08628	0.25447	0.339
mouse	ind48	RPLP0	mouse	chr5	+	RPG	0.0874178	0.168062	0.520151	0.050274	0	NO	0.07003	0.25033	0.2798
mouse	ind49	RPLP0	mouse	chr12	+	RPG	0.318601	0.45365	0.702307	0.107071	0	NO	0.11616	0.20351	0.5708
rat	ind28	RPLP0	rat	chr8	+	RPG	0.0288178	0.0974106	0.295839	0.000213999	ENSRNOG00000030469	NO	0.04086	0.22066	0.1852
rat	ind29	RPLP0	rat	chr11	+	RPG	0.188511	0.348757	0.540523	0.000327347	0	NO	0.08859	0.24256	0.3652
mouse	ind50	RPLP0	mouse	chr2	+	RPG	0.0693474	0.114497	0.605669	0.0641366	0	NO	0.01749	0.19416	0.0901
rat	ind24	RPLP0	rat	chrX	+	RPG	0.177028	0.730199	0.242438	7.69564e-09	0	NO	0.20429	0.34795	0.5871
rat	ind26	RPLP0	rat	chrX	+	RPG	0.261739	0.48181	0.543241	0.0010735	0	NO	0.14784	0.23116	0.6396
[truncated: 835 more rows]
